# Supplementary material for: A clinical decision support tool for improving adherence to guidelines on anticoagulant therapy in patients with atrial fibrillation at risk of stroke: A cluster-randomized trial in a Swedish primary care setting (the CDS-AF study)
Source: PLoS Med. 2018 Mar 13;15(3):e1002528. doi: 10.1371/journal.pmed.1002528 (PMC5849292; doi:10.1371/journal.pmed.1002528)
Supplement: S1 Data — (XLSX) [file pmed.1002528.s002.xlsx]

## Sheet: Compliance
	Compliantjan2016	Noncompliantjan2016	Totpatffjan2016	Compliancerate2016.1	Compliantjan2017	Noncompliantjan2017	Totpatffjan2017	Compliancerate2017.1	Grupp	VC	Size VC, dico	Size VC	filter_$	ChadsVascatbaseline
Aleris VC Skarptorp	150	73	223	0.67	149	67	216	0.69	1	2	0	9115	1	4.36
Aleris VC Östertull	161	76	237	0.68	173	81	254	0.68	0	4	1	9728	1	4.21
Capio VC Berga	268	126	394	0.68	278	112	390	0.71	1	8	1	11569	1	4.53
Cityhälsan norr	291	169	460	0.63	310	164	474	0.65	0	10	1	16243	1	4.51
Cityhälsan söder	321	159	480	0.67	346	140	486	0.71	1	11	1	20705	1	4.44
Geria VC Söderköping	174	104	278	0.63	357	177	534	0.67	1	14	0	7982	0	4.14
Trädgårdstorget VC	90	51	141	0.64	100	55	155	0.65	0	18	0	5902	1	4.06
Brinken	221	110	331	0.67	239	109	348	0.69	0	7	1	10911	1	4.19
VC Medicinskt centrum Nkpg	211	125	336	0.63	247	137	384	0.64	0	27	1	18302	1	4.12
VC Nygatan	206	103	309	0.67	221	113	334	0.66	0	29	1	10350	1	4.17
VC Skäggetorp	130	72	202	0.64	136	75	211	0.64	0	31	0	8875	1	4.4
VC Söderköping	157	79	236	0.67	0	0	0		0	34	0	7699	0	5.37
VC Valla	274	130	404	0.68	301	115	416	0.72	1	38	1	16287	1	4.23
VC Österbymo	88	52	140	0.63	85	54	139	0.61	1	43	0	3156	1	4.24
Aleris Kneippen	193	83	276	0.7	212	69	281	0.75	1	1	0	8842	1	4.32
Aleris VC Vilbergen	235	101	336	0.7	263	85	348	0.76	1	3	0	7312	1	4.72
Cityhälsan centrum	286	122	408	0.7	305	114	419	0.73	0	9	1	14158	1	4.29
Borensberg	162	63	225	0.72	171	62	233	0.73	0	5	0	6774	1	4.32
Finspång	506	237	743	0.68	532	230	762	0.7	1	13	1	21062	1	4.22
Kisa	279	128	407	0.69	301	157	458	0.66	0	16	0	9225	1	4.34
Kolmården	144	62	206	0.7	164	48	212	0.77	0	17	0	6518	1	3.88
VC Kungsgatan	208	85	293	0.71	225	89	314	0.72	1	19	1	12396	1	4.14
VC Lyckorna	357	159	516	0.69	389	159	548	0.71	0	24	1	15559	1	4.27
VC Ryd	82	36	118	0.69	91	32	123	0.74	1	30	1	9486	1	4.39
VC Skärblacka	165	76	241	0.68	170	80	250	0.68	0	33	0	7461	1	4.37
VC Tannefors	182	73	255	0.71	201	81	282	0.71	0	35	1	11443	1	4.49
VC Valdemarsvik	213	97	310	0.69	226	94	320	0.71	1	37	0	6929	1	4.31
VC Åby	219	102	321	0.68	232	102	334	0.69	1	40	1	11618	1	4
VC Ödeshög	141	56	197	0.72	152	53	205	0.74	1	42	0	4994	1	3.93
Johannelund VC	231	63	294	0.79	246	88	334	0.74	0	15	0	8157	1	4.24
Boxholm	135	41	176	0.77	147	40	187	0.79	1	6	0	4831	1	4.29
Ekholmen	514	191	705	0.73	552	183	735	0.75	1	12	1	20121	1	3.93
VC Kärna	274	95	369	0.74	291	90	381	0.76	1	20	1	12301	1	4.28
VC Lambohov	123	36	159	0.77	140	36	176	0.8	0	21	1	11004	1	3.81
VC Linghem	128	35	163	0.79	133	34	167	0.8	0	22	0	6788	1	3.88
VC Ljungsbro	214	83	297	0.72	234	84	318	0.74	1	23	1	10497	1	4.05
VC Mantorp	138	50	188	0.73	154	42	196	0.79	0	25	0	6618	1	4.01
VC Marieberg	251	81	332	0.76	274	70	344	0.8	1	26	0	9240	1	4.4
VC Mjölby	355	115	470	0.76	359	116	475	0.76	0	28	1	13812	1	4.68
VC Skänninge	166	56	222	0.75	177	52	229	0.77	1	32	0	6295	1	4.35
VC Vadstena	269	90	359	0.75	293	79	372	0.79	1	36	0	7531	1	4.14
VC Vikbolandet	170	55	225	0.76	187	59	246	0.76	0	39	0	5976	1	3.99
VC Åtvidaberg	291	106	397	0.73	317	110	427	0.74	1	41	1	10575	1	4.42

## Sheet: Reason for deviation
Annan orsak	.
Annan orsak	.
Annan orsak	90 årig grav dement pat,med paliativ vård,indicerar inte Waran beh. el. Noak preparat.
Annan orsak	92 årig man med trolig ascites och förhöjda leverparametrar. Misstanke på allvarlig bakomliggande sjukdom. Pat önskar ingen utredning avs orsak till detta. Ut väljer att avstå från AK beh.
Annan orsak	98 årig åldrad multisjuk man med polyfarmaci.
Annan orsak	Ablationsbeh 2008. efter detta helt besvärsfri och sinusrytm. Inga andra riskfaktorer. Rek avstå AK beh.
Annan orsak	Aktivt ställningstagande till att avstå antikoagulantia pga hög ålder och demenssjukdom.
Annan orsak	Allmän avtackling och försämring i allmäntillståndet.
Annan orsak	Anamnestisk data för FF. Ingenting som stärker detta i journalen objektivt.
Annan orsak	Aortastenos. Op med biologisk klaff -10. I samband med op kortvarigt FF, omslag på Cordarone. Sedan dess sinusrytm. Beslutades att avstå Waran vilket också var pat önskan.
Annan orsak	bedömning kardiologen
Annan orsak	Behandlad med Innohep pga tidigare blödningar
Annan orsak	Behandlas med Innohep.
Annan orsak	Behandlas med Innohep.
Annan orsak	Beslut 140516
Annan orsak	Beslut fattat att utsätta waran 100818 pga perioder av alkoholöverkonsumtion och därmed ökad risk för blödning/fall
Annan orsak	Beslut fattat av kardiolog 2011 att avstå antikoagulantia pga minnessvikt
Annan orsak	Beslut finns av ansvarig läkare år 2011 att avstå antikoagulantia efter utredning med bandspelar EKG. Patienten har därefter haft sinusrytm vid samtliga kontroller och ingen dokumenterad Ff-episod varför det beslutet kvarstår tillsvidare men får omprövas om ny FF uppstår.
Annan orsak	Beslut om utsättande av Waran på Kardiologen aug 2014.
Annan orsak	Beslut taget palliation, se ant 160315
Annan orsak	Blödning i vaden.
Annan orsak	Brytpunktsbedömd
Annan orsak	Brytpunktsbedömning gjord
Annan orsak	Bröstcancerutredning.
Annan orsak	Dels har han inte haft ff på många år, dessutom listad annat landsting
Annan orsak	Demens. Fallrisk. Tidigare subaraknoidalblödning.
Annan orsak	Denna pat har genomgått ablation framgångsrikt. Sedan dess sinusrytm.
Annan orsak	Diagnos FF utan någon bekräftelse på EKG registering
Annan orsak	Diagnos förmaksflimmer 20110329 är struken och alltså felaktig.
Annan orsak	Diagnos högst osäker
Annan orsak	Diagnos sannolikt felreg 2010 och icke ytterligare verifierad
Annan orsak	Diagnosen förmaksflimmer aldrig ställd utan paroxysmal flimmerattack misstänkt vid ett tillfälle för flera år sedan.
Annan orsak	Diagnosen förmaksflimmer inte verifierad
Annan orsak	Diagnosen förmaksflimmer inte verifierad, endast misstänkt
Annan orsak	Dålig compliance. Demens. Alkoholmissbruk. Fallrisk.
Annan orsak	Efter telemetri konsteterat att det ej var förmaksflimmer utan sinustakycardi.
Annan orsak	Eftergranskning visar att pat inte hade FF men sinus arytmi
Annan orsak	Ej fastställd förmaksflimmerdiagnos
Annan orsak	Ej indicerat efter endast kortare flimmerepisod i sb m intensivvård, se dagens remissvar fr Med klin. Även blödningskomplikationer under Waranbeh
Annan orsak	Ej påvisad kronisk förmaksflimmer vid dagens besöket. Pat. uppvisar fallbenegenhet och ibland glömmer ta sina mediciner.
Annan orsak	Ej verifierat att f-flimmer förekommit.
Annan orsak	En enda episod av förmaksflimmer i samband med svår infektion. Bedöms inte föreligga indikation
Annan orsak	En enstaka episod med flimmer som snabbt slog om. Kardiolog bedömde att det ej fanns indikation för antikoagulantia. Utredning med långtids-EKG efter den aktuella händelsen har inte kunnat påvisa flimmer.
Annan orsak	En enstaka verifierad flimmerepisod i samband med vård för radiusfraktur och efter stora doser lokalanstetika. Avvaktar holter-EKG
Annan orsak	En episod med förmaksfladder under multiorgansvikt -12. Inga kardiovaskulära händelser därefter. Normalt EKG. Avstår behandling.
Annan orsak	En kort flimmerepisod för 10 år sedan och då tydliga kliniska symtom. Inget relevant vitium.
Annan orsak	Enbart haft en episod med FF i samband med CABG-op, hjärtläkare bedömde att antikoagulantia ej var indicierat.
Annan orsak	enbart postoperativt FF-09
Annan orsak	Enbart tillfälligt förmaksflimmer i samband med hjärtkirurgi
Annan orsak	Engångsattack med förmaksflimmer som el-konv framgångsrikt. Vg se ant 2013-10-11. Ej aktuellt med antikoagulantia då han inte haft recidiv.
Annan orsak	Enligt datatolkning förmaksflimmer 2013 04 12 och vid granskning av detta EKG ses tydliga p-vågor och fö muskelstörningar som kan ha påverkat tolkningen.
Annan orsak	Enligt journalen ff 2011 och därefter rythmregistrering x flera utan fynd av ff. Kardiologen har beslutat att man kunde avstå från antikoagulantia.
Annan orsak	Enligt kardiologbedömning 2013-03-14 ej indiktion pga en förmaksflimmerepisod i smb med kraftig infektion
Annan orsak	Enligt kardiologen (2008-04-15) man afstår av waran behandling pga icke förmaksflimmer längre.
Annan orsak	Enstaka episod av paroxysmalt förmaksflimmer postoperativt. I samråd med dr Sahlin.
Annan orsak	Enstaka episod med förmaksflimmer i smb med CABG 2012 och därefter SR. Ej aktuellt med antikoagulantia för dagen.
Annan orsak	enstaka flimmer efter hjärtoperation
Annan orsak	Enstaka paroxysmal förmaksflimmerepisod 2014. Låg Chadsvasc.
Annan orsak	Episoder av förmaksflimmer sedan åtminstone 1985. Fungerat bra med Trombyl 160 mg och får fortsätt med det. Endast 2 p på CHA2DS2-VASc
Annan orsak	Ett enda tillfälle av flimmer och lång tid sedan. Pat och dotter informerade i samförstånd.
Annan orsak	Etylöverkonsumption som påverkar PK-värde complience.
Annan orsak	Fallit flera tillfällen varför både Waran och NOAK anses mer skadligt än den vinst man eventuellt gör. Åldersfaktorn är också beaktad.
Annan orsak	fallrisk
Annan orsak	fel diagnos av förmaksflimmer från tidigare
Annan orsak	Fel Diagnos, Pat har inte Fflimmer
Annan orsak	Fel diagnos. Gått igenom journal. Förmaksflimmer noterat ismb med rec.förnyelse 150922, ej konstaterat via EKG. Har däremot stått på waran pga DVT. Denna behandling sattes ut av koagulationsenheten/ medicinkliniken 18/11-15 (se ant 151018)
Annan orsak	Fel diagnosregistrering! Pat. har aldrig haft ett förmaksflimmer.
Annan orsak	Felaktig diagnos av FF. Enligt kardiologen ska det ha rört sig om kortvariga SVT.
Annan orsak	Felaktig diagnos. Patienten har haft en episod av supraventrikulär takykardi, men aldrig något flimmer.
Annan orsak	Feltolkning av EKG. Förmaksflimmer aldrig registrerat.
Annan orsak	ff 2013 pga extrema omständigheter.
Annan orsak	FF efter hjärtoperation, fick slutat med Waran enl ord kardiolog.
Annan orsak	FF enbart i samband med cancer operation med komplikationer
Annan orsak	FF upptäckt 2010. Då beslutades att avstå från Waran. Sedan man satt in Metoprolol för flera år sedan har EKG de sista åren visat sinus rythm.
Annan orsak	FFL vid 1 tillfälle 2013 då kardiolog bed. att det inte var indikation för antikoagulantia vid förstagångs flimmer. Ej haft FFL sedan dess
Annan orsak	Finns endast indirekt och osäker uppgift om eventuellt flimmer. Senaste EKG har visat sinusrytm
Annan orsak	Flimmer maj 2014 i smb med svår sjukdom. Uppföljd och holterEKG undersökt sedan på Kardiologmott utan flimmer. Bed som tillfälligt flimmer.
Annan orsak	Flimmerfri efter ablation, se ant av kardiolog 20090312
Annan orsak	Följs via Kardiologen som inte överväger antikoagulantia behandling
Annan orsak	Förmaksfladder fanns enbart helt kortvarigt i samband med hjärtinfarkt. Waran bedömdes ej vara aktuellt, upprepade EKG:n genom åren med sinusrytm, även långtidsregistrering ua.
Annan orsak	Förmaksflimmer elkonv 2004 inget flimmer efter det.
Annan orsak	Förmaksflimmer postop i samband med hjärtklaffop 2013, e3lkonverterades och har sedan gått i sinusrytm vid kontroller. Har ej bedömts ha indikation för AK-beh av kardiolog.
Annan orsak	Förmaksflimmer sekundär till CABG-op 2012
Annan orsak	Förmaksflimmer vid ett tillfälle i samband med akut hjärtinfarkt nov-15. I övrigt sinusrytm. På kardiologkliniken har man beslutat avstå antikoagulantia frånsett Trombyl.
Annan orsak	Genomgått flimmerablation med gott resultat. Waran utsatt på kardiologen.
Annan orsak	Genomgått framgångsrik flimmerablation 2006, antikoagulantia ej aktuellt
Annan orsak	Grav dememssjukdom
Annan orsak	Grav demens, vill inte bli vare sig undersökt eller låter oss ta blodprover.
Annan orsak	Gravt dement sängliggande ej komunicerbar
Annan orsak	Hade en episod av Förmaksfladder 2012 som slog om efter elkonvertering. Bed. av Kardiologklin. som icke indikation för Waran och detta utsattes. Sedan dess inget recidiv.
Annan orsak	Hade episoder av förmaksflimmer postoperativt och sedan sinusrytm
Annan orsak	Hade förmaksflimmer i anknytning till hjärtoperation. Senare sinusrytm
Annan orsak	Hade förmaksflimmer under 1 timme postoperativt i samband med coronar by passoperation 2012. Slog om till sinus spontant. Samtliga tagna EKG i ROS går i sinus. Pat har aldrig haft symptom. Avstår därför från antikoagulantia.
Annan orsak	Hade postoperativt förmaksflimmer 2012 efter hjärtoperation. Stod på Waran men efter utredning med långtidsregistrering av EKG och patienten har sinusrytm sedan dess sattes Waran ut av kardiologen 2013-07-02.
Annan orsak	Hade regelbunden snabb takyarytmi av oklar typ 2009 i smband med att han var svårt sjuk i pancreatit. Bedömdes inte som f-flimmer och har sedan dess sinus.
Annan orsak	Hade övergående förmaksflimmer efter bukoperation, sedan sinusrytm enligt EKG-databasen
Annan orsak	Haft en attack av postoperativt förmaksflimmer
Annan orsak	Haft ff vid ett tillfälle i samband med op. Därefter sinusrythm.
Annan orsak	Haft förmaksflimmer efter CABG 2010, senare sinusrytm. Dessutom demenssjukdom som utgör en compliancerisk
Annan orsak	Har aldrig haft förmaksflimmer
Annan orsak	Har apodos och då syns inte medicinlistan i Cosmic, så rekommendationerna är följda
Annan orsak	Har ej flimmer, feltolkat EKG
Annan orsak	Har ett verifierat förmaksflimmer. Bedömd av kardiolog 2011/2012 med konklusion att avstå antikoagulantia utifrån samtidig demensbild.
Annan orsak	har hydrocefalus
Annan orsak	har innohep
Annan orsak	Har inte förmaksflimmer nu.
Annan orsak	Har inte haft förmaksflimmer efter 65 års ålder.
Annan orsak	Hittar inga tidigare EKG med FF. Möjligen varit FF vid ngt enstaka tillf. Pat boende SÄBO Vrinnevihus. Hög ålder.
Annan orsak	hög ålder
Annan orsak	Hög ålder och demens. Vill ej ta emot tabletter eller ta pk prov
Annan orsak	Hög ålder, flertalet besvärliga upprepade biverkningar (näsblod samt anamnestisk gastrointestinal blödning)
Annan orsak	Hög ålder,0HLR
Annan orsak	Hög ålder. Boende på SÄBO.
Annan orsak	Ingen activ förmaksflimmer
Annan orsak	Ingen förmaksflimmer eller TIA
Annan orsak	Inget dokumenterat förmaksflimmer.
Annan orsak	Inget konstaterat förmaksflimmer. Enbart sinustakycardi enl journal. Förrutom ett EKG från 97/ dock ej säkert FF.
Annan orsak	Inget stöd för FF i journalen
Annan orsak	Istället insatt på innohep 4500E pga fallrisk och tidigare fall och därmed ökad blödningsrisk
Annan orsak	Kardiolog satt ut Elicuis 20160901 och tagit beslut att indikation inte finns då FFL kom i samband med akut sjukdom och ej recidivierat
Annan orsak	Kardiologen har satt ut AK-beh, efter sammanvägning av låg CHADSVASC-poäng, framgångsrik abladering och inträffad makroskopisk hematuri, som bedömdes som AK-orsakad.
Annan orsak	Kombination av att vinsten anses som låg och att pat tidigare haft oklar hjärnblödning i ung ålder och efter samråd med kollega på strokemott i Motala.
Annan orsak	Kort episod av förmaksflimmer i smb med CABG maj 2015. Slagit om till SR på Cordarone och därefter inget aktuellt förmaksflimmer.
Annan orsak	kort episod med FF isamband med CABGop 20120402 därefter recidivfri.Ej insatt då på ak.
Annan orsak	Kort period av FF i 2013 . Inga besvär sedan dess. Nyligen utredd med 48 h EKG samt arbetsprov som visade ingen FF .Pat vill helst fortsätta med Metoprolol och Trombyl som hon tar pga ischemisk hjärtsjukdom.
Annan orsak	Kranskärlsop -09. I samband med denna episod medd FF, regulariserat till sinusrytm med Cordarone. Sedan dess varit besvärsfri och haft sinusrytm.
Annan orsak	Låg risk för stroke. Vinsten med behandlingen överstiger inte riskn för allvarliga blödningar.
Annan orsak	läs ant 150713. FF ej fångat på EKG, pat ej intr av antikoag och absolut indikation föreligger ej pga ej säker diagnos
Annan orsak	läs ant 160527 Pat har inte förmaksflimmer och skall därför inte ha AK
Annan orsak	Man har avstått pga pats ålder, allmäntillstånd och komorbiditet; vårdplan upprättad
Annan orsak	Man har tid bedömt det adekvat med klopidogrel som enda behandling. Nu vid 90 års ålder tycker jag inte att det är lämpligt att påbörja waran el NOAK behandling.
Annan orsak	Marcomar insatt kardiolog
Annan orsak	Medicinläkare har redan informerat anhöriga att inga antikoagulans skall sättas in pga hög ålder
Annan orsak	Minnessvårigheter. Fallrisk. Riskerna bedöms överväga nyttan med medicineringen.
Annan orsak	Misstänkt paroxysmalt förmaksflimmer 2011, som efter vidare utredning med långtidsregistrering inte kunde bekräftas
Annan orsak	Motala läk beslut
Annan orsak	Multisjuk i dialys
Annan orsak	Multisjuk, dement kvinna, 91 år gammal. Bedöms ej finnas övervägande vinster med AK-behandling jämfört risker med blödningar.
Annan orsak	Multisjuk. Brytpunktsbedömd. Palliativ inriktning på vården.
Annan orsak	Multisjuklighet och fallrisk, får frånvaroattacker, fallrisk. Aortaaneurysm. Ej akt AK-beh.
Annan orsak	Mångårigt paroxysmalt förmaksflimmer där EKG sedan 10 år alltid påvisat sinusrytm och patienten som nu är svårt dement har klarat dessa år utan stroke varför insättning av AK idag vid 98 års ålder inte är medicinskt motiverat.
Annan orsak	Oklar diagnos. Ej EKG-verifierad.
Annan orsak	Osäker diagnos. Inget FF på tidigare EKG. Inte heller på 24timmar EKG nu.
Annan orsak	Palliativ
Annan orsak	Palliativ behandling av malignitet
Annan orsak	Palliativ pga cancer
Annan orsak	Palliativ vård pågår
Annan orsak	Palliativ vård.
Annan orsak	Palliativt skede
Annan orsak	Pallitiv patient, avstått under många år.
Annan orsak	Paroxysmalt förmaksflimmer 1998. Waran insattes 2003 och sattes ut 2004 pga dålig patientkompliance. Senare år Sinusrytm. 24-timmars EKG 2014 och 2015 utan förmaksflimmer.
Annan orsak	Paroxysmalt förmaksflimmer ism infektion som har varit självterminerande. Bedömdes av kardiologen som ej finns indikation.
Annan orsak	Paroxysmalt förmaksflimmer under våren 2012, utlösande faktor i form av infektion varför AK-beh ej aktuell enl kardiologbed 120628.
Annan orsak	pat abladerad 130426, kardiolog har bed att ind för AK ej förel
Annan orsak	pat fick EKG förändringar som tolkades Förmacksflimmer i sep 2013 efter 2 timmar sinus rytem återkom.Alla EKG senare till idag visat sinus rytem.
Annan orsak	Pat fick post operativ kort flimmer episod i 2011. Sedan dess sinusrytm.
Annan orsak	Pat fick stor magtarmblödning när hon stod på Waran. Därför beslut om högdos ASA
Annan orsak	Pat genomgått utredning av hjärtat och allt ua och BT kontroller i hemmet har ej påvistat hypertoni.
Annan orsak	Pat hade en episod med förmaksflimmer postoperativt efter en coronar by pass-operation. Därefter inga besvär.
Annan orsak	Pat hade en gång FF och enligt pat var han isolerad och hade saltbrist.
Annan orsak	Pat haft enbart postoperativt(efter CABG) förmaksflimmer. Finns ej indikation i nuläget.
Annan orsak	Pat haft FF vid en episod oktober 2013 på MAVA i samband med akut anna sjukdom. Gick tillbaka till sinus med Seloken. Ingen indikation för AVK föreligger.
Annan orsak	Pat har ej FF nu.
Annan orsak	Pat har en DVT och står på innohep.Olämpligt att ge NOAK pga fallrisk.
Annan orsak	Pat har endast haft en episod med förmaksfladder i mars 2015 som noterades på AM och vid omtagning av EKG hade hon slagit om till sinus. Man satte ej in antikoagulantia. Därefter har pat ej haft episoder med hjärtklappning. Se ant 20150308.
Annan orsak	Pat har haft en episod med postoperativt ff efter CABG 1013, inget mer fångat i efterförloppet. Ingen indikation föreligger.
Annan orsak	Pat har haft medicinsk konvertering mot förmaksflimmer och tar Sotalol. Ingen tecken FF nu.
Annan orsak	Pat har haft paroxysmalt förmaksflimmer sedan minst 1991. Haft hematuri utan AK-behandling. Det kan inte vara motiverat att inleda AK-behandling i dagsläget
Annan orsak	Pat har ingen flimmer
Annan orsak	Pat har ingen flimmer . Fel diagnos ställdes.
Annan orsak	Pat har innohep istället sedan tidigare pga svårinställt PK-INR.
Annan orsak	Pat har Innohep sedan tidigare pga svårreglerat PK-INR.
Annan orsak	pat har inte FF
Annan orsak	Pat har inte förmaksflimmer, feldiagnosticerad enl EKG genomgång
Annan orsak	Pat har kammarstimulerande pacemaker. Inget FF.
Annan orsak	Pat har Magsår blödning
Annan orsak	Pat har pacemaker och om vid kontroll om 3 mån episoder av flimmer detekteras kommar man att insätta antikoagulantioa. Se kardiologklin ant 160329.
Annan orsak	Pat har slutat med WARAN pga hjärnblödning.
Annan orsak	Pat har tidigare haft anemi pga trolig blödning pga Waranbehandlingen. Har en cancersjd. Beslut taget om utsättning 141027
Annan orsak	Pat har under inneliggande vårdtid av koagulationskonsult bedömts ska avstå från antikoagulantiabehandling, insatt på innohep. Detta pga palliativ behandling av metastaserad cancer.
Annan orsak	Pat i palliativt skede. Ej aktuellt med antikoagulantia.
Annan orsak	Pat multisjuk, Waran utsatt av ÖL Vin medkliniken 1 år sedan pga av dåligt AT. Nu försämrad. Demensutredning pågår. Pat anhöriga avsagt sig all önskan om extensiv utredning se journal anteckning 2015
Annan orsak	Pat opererades med biologisk aortaklaffprotes oktober 2014. Postoperativt drabbades av svårbehandlat förmaksflimmer som efter några dagar gick i sinusrytm. Vid efterföljande EKG-kontroller senast mars 2016 kvarstående synusrytm.
Annan orsak	Pat ramlar ofta pga yrsel, får stora hematomer utan antikoagulatia. Risk för ännu större och allvarligare blödning .
Annan orsak	Pat som har redan funktionsnedsättning efter stroke , rollstolburen med språksvårigheter . Finns inga fördelar med NOAK eller Waranbeh för pat.
Annan orsak	Pat står på Innohep i stället för NOAK/Waran pga pågående cancerbehandling.
Annan orsak	Pat står på Innohep pga portaventrombos. Pancreascancer.
Annan orsak	Pat vårdas fn rent palliativt på demensboende.
Annan orsak	Pat är palliativ och LAH är inkopplad. Det känns inte aktuellt att diskutera antikagulantia i det läget. Bedöms inte tillfriskna.
Annan orsak	PAt. hade ett förmaksflimmer 2004, sedan dess inget mer sådant. Går påkontroller på hjärtmott för vidgad aorta. EKG varje gång.
Annan orsak	Pat. hade kortvarigt postoperativt FF vid CABG-op för fyra år sedan. Varken symtom eller EKG talande för FF sedan dess. Således saknas indikation för behandling.
Annan orsak	Pat. har bara haft en kort episod med förmaksflimmer i samband med en operation. Spontant omslag till sinusrytm senare. Ingen mer verifierad f.f.
Annan orsak	Patient har vid flertal tillfällen ramlat och risken överväger fördelar med behandling.
Annan orsak	Patient i livets slutskede, brytpunktsbedömd.
Annan orsak	Patienten cancersjuk, palliativ
Annan orsak	Patienten drabbas av nästan daglig näsblödning.
Annan orsak	Patienten fick 2013 en Waranblödning spinalt med efterföljande parapares. Har stängt förmaksöra. Står i nuläget på Innohep 12000 E.
Annan orsak	Patienten hade episod med förmaksflimmer på 90-talet. Sökte 2013 då hon hade upplevt en episod med hjärtklappning som gav med sig spontant. Vid uppföljande långtidsregistrering framkom inga episoder med förmaksflimmer. Då vi säkert vet att patienten haft förmaksflimmer vid bara ett tillfälle för ca 20 år sedan väljer jag att avstå behandling. Beslut i samråd med specialist.
Annan orsak	Patienten hade förmaksflimmer 2008-09 och stod då på EWaran. Elkonverterades och därefter varit flimmerfri så Waran utsattes via Kardiologen.
Annan orsak	Patienten hade förmaksflimmer efter bypassoperation 2013. Med tanke på tydligt utlösande faktor avstås antikoagulantiabehandling.
Annan orsak	Patienten hade förmaksflimmer postoperativt efter hjärtoperation men därefter i sinusrytm och bedömning gjorts av Krdiolog att avstå blodförtunnande medicinering
Annan orsak	Patienten hade förmksflimmer i samband med sjukhusvård för svår pneumoni 2012. Därefter sinusrytm.Kontrolleras på Endokrin och Neurologen
Annan orsak	Patienten hade kortvarigt FF i samband med blödande esofagusvaricer. Spontankonverterade.
Annan orsak	Patienten har ak-behandling i form av Marcoumar-licenspreparat utskrivet av Kardiologen.
Annan orsak	Patienten har haft en episod med flimmer där tydlig utlösande orsak fanns med uttalad anemi och Hb 77, efter blodtranfusion haft sinusrytm och inga flimmerepisoder före eller efter detta. Med tanke på tydligt utlösande orsak som åtgärdats bedöms ej behandling i nuläget aktuell.
Annan orsak	Patienten har inte förmaksflimmer
Annan orsak	Patienten har inte förmaksflimmer. Abladerades på 1990talet och har sedan ej haft flimmer.
Annan orsak	Patienten insatt på Innohep via Medicinkliniken istället för Waran pga CNS-lymfom
Annan orsak	Patienten multisjuk, kort episod av förmaksflimmer i samband med gastroenterit 2012. Patienten var mycket ovillig till Waranbehandling då far och bror fått hjärnblödning under Waranbehandling. Har gjort både 24-timmars EKG och 7-dagars EKG utan flimmer. Man avstod därför från Waranbehandling.
Annan orsak	patienten o vårdens val pga ålder
Annan orsak	Patienten står på xarelto. Har apodos
Annan orsak	Patienten är avliden.
Annan orsak	Patienten är i ett palliativt skede
Annan orsak	Patienten är svår dement. Tidigare Waran men fick allvarlig blodning i magen. Använder just nu Innohep.
Annan orsak	Patienten är till följd av sin demenssjukdom oförmögen att inse nyttan av medicineringen. Han har också blivit mer aggressiv, och alltmer svår att ta blodprov och även svår att få att ta sina mediciner. Waranbehandling bedöms för svår att genomföra, och NOAK-behandling likaså.
Annan orsak	Patienten är under palliativ vård
Annan orsak	Pats hjärtrytm kontrolleras dagligen av frun (som är läkare). Pat har starkt symptomgivande FF. Inga ockulta episoder misstänks.
Annan orsak	Pga epilleptiska anfall avråd det från antikoagulantiabehandling av pats neurolog.
Annan orsak	Pga hög ålder samt samsjuklighet med bla malignitet har medicinläkare bedömt att risker överväger nytta.
Annan orsak	Postop förmaksflimmer se anteck 141008
Annan orsak	Postoperativt efter op av aortaklaff tillfälligt förmaksflimmer.2012.
Annan orsak	Postoperativt flimmer enbart.
Annan orsak	Postoperativt förmaksflimmer efter CABG.
Annan orsak	Postoperativt förmaksflimmer.
Annan orsak	Prostataca, minnessvårigheter
Annan orsak	relativ kontraindikation mycket hög ålder och demenssjukdom, boende på demensboende
Annan orsak	Relativ kontraindikation. Noonans syndrom och blödningsbenägenhet av oklar art, haft blödande magsår. Efter ablation 2008 ingen subjektiv FF episod och heller aldrig fångat på EKG.
Annan orsak	Retrospektivt ses att hon inte hade FF utan sinustakykardi! Inte FF
Annan orsak	sammantaget hög risk, falltendens, ålder mm
Annan orsak	Samtalar med koagulationskonsult Jennersjö ånyo ang pat. hon bedömmer att vi kan avstå med antikoagulantia enl Dr Lerviks ant från april 2016. Framgent får ny bedömning göras om nya riskfaktorer framkommer om en antikoagulationsbehandling skall ges. Ringer pat och meddelar detta.
Annan orsak	Sannolikt felaktig diagnos, inga säkra tecken det verkligen var flimmer 2010
Annan orsak	Se ant 110927
Annan orsak	Se ant 141031, beslut ej indikation NOAK/Waran pga tillfälligt FF i samband med vård, ej observerat efter detta.
Annan orsak	Se ant 160114. Blödning i GI som ej skall åtgärdas samt hög ålder. Behandling avstås
Annan orsak	Se ant 20100428 - FF sannolikt pga mediastinala expansivitet/Non-Hodgin-Lymfom. Behandling är nu avslutat. EKG SR vid flera tillfällen.
Annan orsak	Se ant S Svärm. En episod av f-flimmer 2009 i samband med ortopedisk op därefter SR.
Annan orsak	Se anteckning 160311 från kardiolog, hade episod av FF i samband med anemi och har sedan dess ej haft mera dokumenterade episoder och är asymptomatisk
Annan orsak	se kardiologbedömning 2016-02-11. Inga kända recidiv i FF sedan juli 2015 + låg risk enligt CHAD2DS2VASc
Annan orsak	Se kardiologens ant 130814. antikoagulantia bedömes ej indicerat då pat är CHADVASC 1 och elkonverterad till sinusrytm
Annan orsak	Se kardiologens ant 140221. Har pacemaker sedan 06 pga paroxys,malt flimmer med omslagsasystolier, efter insatt pacemaker inga fler flimmerepisoder.
Annan orsak	se kommenar nedan
Annan orsak	Se kommentar.
Annan orsak	se nedan
Annan orsak	se nedan
Annan orsak	Se nedan beslut.
Annan orsak	se nedan, har nog endast ett poäng för kvinna
Annan orsak	Se nedan.
Annan orsak	Se remisssvar från kardiologen. Antikoagulantia ej indicerat.
Annan orsak	Se remissvar från kardiologen; kortvarig flimmerepisod under större op och dessutom pågående behandling mot malign sjukdom och ulcerös kolit. sammantaget skäl som leder till övervikt för biverkningsrisk av antikoagulantia och därmed nu avvaktan med behandling.
Annan orsak	Se slutanteckning i smb med inneliggande vård för genomgången hjärtinfakt jan-16. Kort episod av förmaksflimmer 160119 där man uppenbarligen valt att avså insättning antikoagulantia via kardiologen.
Annan orsak	Senaste EKG visat sinus och man har genom åren ej valt att sätta in på AK beh trots vårdtillfällen på ViN. Nu boende på Vrinnevihus och vi bedömer att han ska stå kvar på Clopidogrel enbart.
Annan orsak	spontant övergående Förmaksfladder i smb med pneumoni
Annan orsak	Spridd cancer, palliativ vård.
Annan orsak	spridd cancersjukdom med blödningsrisk
Annan orsak	Står på innohep pga alkoholöverkonsumtion. Ny värdering vid kommande årskontroll i febr-16
Annan orsak	Står på Innohep sedan 2008 pga stroke under Waranbehandling
Annan orsak	Står redan på dagliga Innohepinj.
Annan orsak	Ställningstagande från kardiolog om att endast beh med Trombyl
Annan orsak	Supraventrikulär takykardi, ej f-flimmer. Framgångsrikt abladerad 2008.
Annan orsak	Svår demens, fallrisk
Annan orsak	Sökte akuten 150226: "Bedömning: 68-årig väsentligen frisk man som nu inkommer med en episod av hjärtflimmer. Har tidigare haft episoder med oregelbunden hjärtrytm samt ökad hjärtfrekvens, säger själv att det är cirka 5 episoder per år. Mycket troligt att detta då är ett paroxysmalt förmaksflimmer. Får en poäng för ålder på kärls-Vasc. Ingen indikation för antikoagulantia i nuläget. Informeras om…
Annan orsak	Tambocordbehandling.
Annan orsak	Terminal vård avancerad cancer sjukdom
Annan orsak	Terminal vård.Pat. kan inte ta sina mediciner.
Annan orsak	Tidigare paroxysmalt f-flimmer. Under senare år regelbunden sinusrytm utan flimmerepisoder. Även viss fallrisk.
Annan orsak	Tillfälig FF i samband med operation . Ingen FF sedan dess.
Annan orsak	Tillfällig förmaksflimmer i samband hjärtoperation
Annan orsak	tillfälliga besvär för många år sedan. Långtids EKG ua.
Annan orsak	Tillfälligt förmaksflimmer vid debut av tyreotoxikos. Därefter fri från arytmi.
Annan orsak	Upprepade blödningar i protesopererat knä vid waranbehandling. Utsatt 2010 av kardiolog.
Annan orsak	Upprepade episoder näsblödning
Annan orsak	Upprepade fall hemma, går i sinus.
Annan orsak	Utsatt av geriatrik läkare på grund av fallrisk samt stor risk för felmedicinering.
Annan orsak	Uttalad falltendens.
Annan orsak	Waran utsatt av kardiolog Törnqvist 2011-11-02.
Annan orsak	Waran utsatt efter en hjärnblödning 2005. Haft Mediainfarkt 2009 men fick då kvarstå på Trombyl. Bedömd neurologen x flera av olika orsaker efter detta men ej satts in på antikoagulantia.
Annan orsak	Waran utsatt mars -15 pga gastrointestinal blödning. Sedan dess Clopidogrel.
Annan orsak	Waran utsatt pga fallrisk.
Annan orsak	Vg se ant 160119
Annan orsak	Vg se ant dr Taléus 160411.
Annan orsak	Vg se journalant dec -15 efter kontakt med koagulationsjour.
Annan orsak	Vg se kardiologanteckning 160620
Annan orsak	Vg se kardiologjournal från maj-juni 2014. Förmaksflimret bedömdes som en engångshändelse i samb med hypertyreos, beslut då om att ej ge antikoagulantia.
Annan orsak	Vårdad inneliggande på MSK Med klin och uppenbarligen avstår man från NOAK/Warfarin
Annan orsak	Vårdplanering gjord och har lagt samman för och nackdelar. Pga ålder och övriga sjuklinghet/allmäntillstånd bedöms riskerna med antikoagulantia överstiga nyttan med behandling.
Annan orsak	Väldigt dålig njurfunktion,hög ålder, leverpåverkan. Stått på Trombyl i flera år, stabil. Fortsätter oförändrat.
Annan orsak	Väldigt kort FF episod i samband med by-pass operation (2011) Anars altid sinusrytm
Annan orsak	Ålder. Minnessvårigheter. Fallrisk.
Annan orsak	Åldrad 99-årig dam multisjuk + njursvikt.
Annan orsak	Är abladerad x 2.
Annan orsak	Ärrendet har redan bedömds av kardiologjour i samråd med infektionläkare.Inga NOVAK eller waran .
Annan orsak	Övergående flimmerepisod i samband med pneumoni 2010.
Annan orsak	Övergående förmaksflimmer perioperativt 2012 i smb med inop biologisk aortaklaff men inget flimmer i övrigt. Har inte bedömts ha nåpong indikation för AK-beh. Sinusrytm vid kontroller sedan dess.
Kontraindikation finns	2009 hjärnblödning, EKG -mässigt FF-09, ingen FF sedan dess.För dagen rullstolsbunden, kroniska sår, Parkinson sjukdom, bor på vårdboende.Ej lämplig för Waran/NOAK behandling	1
Kontraindikation finns	2012 konstateras subduralhematom under Waranbehandling varför det utsattes.	1
Kontraindikation finns	Aktiv cancersjukdom med meta. Behandlad med Innohep i stället för waran/noak .	3
Kontraindikation finns	Aktiv KLL, sjunkande trombocyter. Xarelto utsatt av hematolog 2016-12-16.	3
Kontraindikation finns	Aktivt beslut att avstå antikoagulantia pga anamnes med fallrisk, vaginal blödning, hög ålder och demenssjukdom.	4
Kontraindikation finns	Aktivt beslut att avstå antikoagulantia pga anemisering och lung-malignitet.	1
Kontraindikation finns	Akut magblödning krävande sjukhusvård	1
Kontraindikation finns	Alkohol, se medicinsk bakgrund.	4
Kontraindikation finns	Alkoholberoende med flera fall.	2
Kontraindikation finns	Alkoholberoende, fallrisk (beslut avstå Waran 2010)	2
Kontraindikation finns	Alkoholproblematik	4
Kontraindikation finns	Alkoholöverkonsumtion. Står på Innohep	4
Kontraindikation finns	Allvarlig magtarmblödning av Xarelto. Insatt på lågdos Innohep istället.	1
Kontraindikation finns	Allvarlig magtarmblödning vid Xareltobehandling, insastt på lågdos Innohep istället.	1
Kontraindikation finns	Allvarlig magtarmblödning. Står på Innoheprofylax tv.	1
Kontraindikation finns	Allvarligt falltrauma 2016 + 2015 sekundärt till epilepsi. Alkoholöverkonsumption med levercirros och ostadig gång. Efter samråd med Distriktsläkare Rosenbaum avstår vi från AK-behandling pga ökad risk för fall.	2
Kontraindikation finns	Anemi, sår, multipla fall misstanke om enstaka ff episod i samband med fall och hyponatremi samt pat vill ej	1
Kontraindikation finns	Anemiserande tarmblödning	1
Kontraindikation finns	Ann-Marie är i ett palliativt skede med stora sår på benen och stora svårigheter att svälja	3
Kontraindikation finns	Antikoagulantia kontraindicerat pga blödande och ej operabel tumör.	1
Kontraindikation finns	Antikoagulantia utsatt av Neurolgen pga cerebral blödning. De tar ställning till när det ev. kan återinsättas.	1
Kontraindikation finns	Aortaaneurysm. Vårdad för vad som initialt bedömdes som rupturerat aortaaneurysm, men pat vårdades konservativt för retroperitoneal blödning. Waran har satts ut under sjukhusvårdtid, innohep rek som strokeprofylax.	1
Kontraindikation finns	Avancerad cancersjukdom. Insatt på Innohep beh ist via onkologen	3
Kontraindikation finns	Avancerad prostatacancer, inteaktion med cytostatikabeh. Insatt på Innohep istället	3
Kontraindikation finns	Bedömd på kardiologkliniken sept 2013. Warfarin och även NOAK bedöms som kontraindicerat pga tidigare blödning.	1
Kontraindikation finns	Bedömning tidigare gjord att avstå antikoagulantia pga ulcusblödning.	1
Kontraindikation finns	Beslut 2009 efter aortadissektion att avstå Waran	4
Kontraindikation finns	Beslut redan taget	4
Kontraindikation finns	bldöningsproblem, grav demens, håg ålder, balansstörning	3
Kontraindikation finns	Blodiga kräkningar tidigare. Därefter behandlad med Trombyl.	1
Kontraindikation finns	Blödande ulcus pga antikoagulantia samt att pat gått i sinus vid senaste tagna EKG.	1
Kontraindikation finns	Blöder från urinvägar	1
Kontraindikation finns	Blödning från ventrikeln	1
Kontraindikation finns	Blödning mag-tarm	1
Kontraindikation finns	Blödningar	1
Kontraindikation finns	Blödningsanemi under Waranbehandling, bedömd ha för hög risk för att ha behandling antikoagulantia	1
Kontraindikation finns	blödningsrisk, finns tydligt journalfört i vårdplan daterad 2016	1
Kontraindikation finns	Bukaortaaneurysm	4
Kontraindikation finns	Bukväggsblödning maj 2016	1
Kontraindikation finns	Bödningsrisk. GI-blödningar.	1
Kontraindikation finns	Caekal tumör	3
Kontraindikation finns	Cancersjuk och svajande PK	3
Kontraindikation finns	Cellgiftsbehandling via onkologen	3
Kontraindikation finns	Cerebral blödning,hög ålder och fallrisk	1
Kontraindikation finns	Cerebrovaskulär skada och demens	4
Kontraindikation finns	Colonca med tarmblödningar har Innohep lågdos- kontraindik med Waran el NOAK	3
Kontraindikation finns	Coloncancer med aktiv blödning	1
Kontraindikation finns	Cytostatika pga glioblastom Eliquis utsatt, får profylax med Innohep dagligen.	3
Kontraindikation finns	Demens , tarmblödningar i anamnesen	3
Kontraindikation finns	demens vaskulär upprep falltrauma risk för hjänrblödning	3
Kontraindikation finns	demens, vaginala blödningar utan känd orsak	3
Kontraindikation finns	Demensproblematik, fallrisk och kommer inte på några kontroller så riskerna överväger.	3
Kontraindikation finns	Demenssjukdom som gör att riskerna blir för stora med NOAK beh.	3
Kontraindikation finns	Demenssjukdom, risk för dålig compliance. Fallrisk	2
Kontraindikation finns	Dålig compliance	4
Kontraindikation finns	Dåligt närminne, kommer inte ihåg att ta sina övriga kvällsmediciner, patient och anhöriga vill inte heller att hon ska ha beh	4
Kontraindikation finns	Efter diskussion med kardiolog och distriksläkare har man beslutat att avstå pga fallrisk. Se ant från kardiolog 150224	2
Kontraindikation finns	Ej aktuell för antikoagulansbehandling pga brist på koagulations faktor 7. För mer info var god se undertecknads anteckning 2015-10-07	1
Kontraindikation finns	Ej fått antikoagulation pga hög biologisk ålder, nyligen transfusionskrävande anemi, demenssjukdom.	4
Kontraindikation finns	Epilepsi-ej anfallsfri. Fallrisk.	2
Kontraindikation finns	Episoder av hög konsumtion av alkohol, fick hotande gastrointestinal blödning, se anteck 151103	1
Kontraindikation finns	Fallrisk	2
Kontraindikation finns	Fallrisk	2
Kontraindikation finns	Fallrisk	2
Kontraindikation finns	Fallrisk	2
Kontraindikation finns	Fallrisk	2
Kontraindikation finns	fallrisk	2
Kontraindikation finns	Fallrisk + blödningsrisk se anteckning kardiolog 2015-03-02	4
Kontraindikation finns	Fallrisk gör att Waran utsatts.	2
Kontraindikation finns	Fallrisk i hemmet. Demenssjukdom.	2
Kontraindikation finns	Fallrisk och bedömts att blödningsrisken generellt är för stor för att antikoagulantia-beh ska gynna honom.	2
Kontraindikation finns	Fallrisk pga alkohol konsumtion	2
Kontraindikation finns	fallrisk, blödningar, lågt hb	4
Kontraindikation finns	Fallrisk, demens,haft traumatiskt subduralhematom	2
Kontraindikation finns	Fallrisk. Oklar anemi.	2
Kontraindikation finns	Fallrisk. Tidigare blödningar. Två höftfrakturer efter fall sista 2 åren.	2
Kontraindikation finns	Falltendens	2
Kontraindikation finns	Falltendens gör att vi avstår AK behandling. Får kvarstå Trombyl.	2
Kontraindikation finns	Falltendens med stora hematom	2
Kontraindikation finns	Falltendens, konfusion	2
Kontraindikation finns	Falltendens. Tidigare vårdad pga fall med hematom. Waran blev då utsatt.	2
Kontraindikation finns	Falltendens+blödningsproblematik (hematemes+hematuri)+hög ålder	4
Kontraindikation finns	Förvirring,falltendens och gastrointestinal blödning.	4
Kontraindikation finns	Galopperande demens. Är i palliativt skede.	3
Kontraindikation finns	Gastrointestinal blödning, misstänkt pancreastumor och levercirros.	1
Kontraindikation finns	Genomgången cerebral blödning.	1
Kontraindikation finns	GI blödning	1
Kontraindikation finns	Gravt dement med uttalad fallrisk.	2
Kontraindikation finns	Gravt dement och bor på ålderdopmshem. Polyfarmaci och uttalad fallrisk.	2
Kontraindikation finns	Haft hjärnblödning tidigare, kontraindicerat med AK-behandling.	1
Kontraindikation finns	Haft Waran en längre tid. På senare tid kraftigt svängande INR-värde. Har prostatacancer. Waran utsatt efter att koagulationskonsult tillfrågats	4
Kontraindikation finns	Har fått hjärnblödning under Waranbehandling, då beslut om att patienten ej ska ha antikoagulantia	1
Kontraindikation finns	Har haft stor hjärnblödning under pågående Waran-behandling 2012.	1
Kontraindikation finns	hjärnblödning	1
Kontraindikation finns	Hjärnblödning 2012. I samband med detta beslutades att ej ge fortsatt AK-behandling.	1
Kontraindikation finns	Hjärnblödning x 2.	1
Kontraindikation finns	Hög fallrisk, se ant 2016-06-09	2
Kontraindikation finns	hög ålder	4
Kontraindikation finns	Hög ålder samt allmänt tillstånd	4
Kontraindikation finns	Hög ålder. Demens. Fallrisk.	3
Kontraindikation finns	Hög ålder. Återkommande förvirring och alkoholkonsumtion	4
Kontraindikation finns	Inneliggande vård 26/9-7/10 GAVA, US pga penumoni. Fall x flera på avdelningen och patienten har inte insikt kring detta. Med tanke på fallrisk utsättes Pradaxa av Dr Hedblom.	2
Kontraindikation finns	intracerebral blödning 28/3-16	1
Kontraindikation finns	Intrakraniell blödning. Mycket hög ålder. Vg se ant 160217.	1
Kontraindikation finns	Kombination grav demens och falltendens samt mkt hög ålder	3
Kontraindikation finns	Kraftigfalltendens, se ant 15-11-27. Tidigare även cyklat omkull och ådragit sig stora skador.	2
Kontraindikation finns	Levercirros. Upprepade magblödningar	1
Kontraindikation finns	Levermalignitet där man kan befara ökad blödningsrisk	3
Kontraindikation finns	Levertumör, varför man i stället valt Innohep	3
Kontraindikation finns	Lillhjärnsblödning, fallrisk.	1
Kontraindikation finns	Lågt Hb	1
Kontraindikation finns	magblödning	1
Kontraindikation finns	Magblödning - ventrikelcancer. Behandlas med innohep.	1
Kontraindikation finns	magtarmblödning	1
Kontraindikation finns	magtarmblödningar UNS	1
Kontraindikation finns	Maj 2016 op pga kronisk subduralhematom	1
Kontraindikation finns	Malignitet	3
Kontraindikation finns	Malignitet, tarmblödning	1
Kontraindikation finns	malnutrition , nedsatt patientmedverkan	3
Kontraindikation finns	Man har försökt att behandla patienten med Xarelto men fick allvarlig blödning i magtarmkanalen, man har istället beslutat om låg dos Innohep som profylax.	1
Kontraindikation finns	Man med generaliserad tumörsjukdom med blödningsrisk, beh palliativt.	3
Kontraindikation finns	Massiv rektal blödning trots terapeutiskt PK	1
Kontraindikation finns	Mb Osler. Återkommande blödningar, bl a näsblödningar. Kontakt med ÖNH-klinik.	1
Kontraindikation finns	Metastaserad coloncancer	3
Kontraindikation finns	Metastaserad prostatacancer. Patienten haft en episod av flimmer hösten 2015 sen inte kommit något mer.	3
Kontraindikation finns	misstänkt blödning från tarmen. Lätt anemi.	1
Kontraindikation finns	Multipelt myelom i terminalstadium med generella blödningar	3
Kontraindikation finns	Multisjuk kvinna. Stora sequele efter intracerebral blödning 2007. Har fallit vid flera tillfällen.	3
Kontraindikation finns	Multisjuk, grav demens, kardiologen bedömt blödningsrisken för stor.	3
Kontraindikation finns	Mycket hög ålder. Fallrisk, förvirring.	2
Kontraindikation finns	Mycket svårreglerat blotryck. Pat hade enbart postoperativt(By-pass)förmaksflimmer.	4
Kontraindikation finns	Myelodusplastiskt syndrom med refraktär anemi - regelbundna blodtransfusioner	1
Kontraindikation finns	Många fall med större hematom bl.a.	2
Kontraindikation finns	nedsatt AT	3
Kontraindikation finns	Nevrologen har gjort ett grundat ställningstagande och beslutat att avstå från antikoagulantia. Var gos se nevrolog epikris från 060430.	4
Kontraindikation finns	njurfunktionsnedsättning, fallrisk	2
Kontraindikation finns	nyupptäckt blödande tumör i rektum	1
Kontraindikation finns	Oklar anemi, uttalad demens, falltendens	2
Kontraindikation finns	Oklar anemi, uttalad demens.	4
Kontraindikation finns	oklara mkt höga värden,långt gången demens	3
Kontraindikation finns	Oreglerad hypertoni.	4
Kontraindikation finns	Ortostatism, fallrisk.	2
Kontraindikation finns	Ortostatism, hög fallrisk.	2
Kontraindikation finns	Parkinson med demens och senaste halvåret försämrad med upprepade faLl. Nyligen luxerat 2 fingrar och nästa fgång slgit näsan med näsblod.	2
Kontraindikation finns	Pat avlutades Xarelto behandling den 2016-08-29 pga blödning i cerebellum. Obs! finns i cosmic.	1
Kontraindikation finns	Pat dement upprep faltrumatan-PAH	2
Kontraindikation finns	Pat fick hematuri och besvär med KAD. Vill ej har blodförtunnade längre.	1
Kontraindikation finns	Pat haft paroxysmalt förmaksflimmer sannolikt sekundärt till hypertyreos som har behandlat och man har avstått från antikoagulantia på Kardiolog- och Medicinklin	4
Kontraindikation finns	pat har anemi, positiv f-Hb, lättblödande slh rektalt.	1
Kontraindikation finns	Pat har diagnosticerats med spridd tumrösjukdom. PK-INR har har varit svårinställt. Bedöms vara större risker än fördelar.	3
Kontraindikation finns	Pat har en generaliserad lungcancer och är inskriven inom ramen för palliativ vård	3
Kontraindikation finns	Pat har en pågående och delvis behandlingsrefraktär anemi. Sköts via njurmedicin och anemin bedöms orsakad av de återkommande och mkt häftiga näsblödningar pat har samt grav njursvikt. Bedömning/planering pågår inför dialys. Senaste Hb 87. Risk pat förblöder med Warfarin/NOAK varför ej aktuellt i nuläget trots uppenbar stor risk CVI.	4
Kontraindikation finns	pat har falltendens	2
Kontraindikation finns	Pat har för flera år sedan haft Waran som utsattes pga återkommande hematom och fallrisk. Hon vill därför inte heller själv riskera en upprepning av detta.	1
Kontraindikation finns	Pat har haft blödande ulcus. Dessutom har pat inte under senare år haft några verifierade attacker av paroxysmalt FF däremot rikligt med extraslag och sinusarrytmi.	1
Kontraindikation finns	Pat har haft subduralhematom. I samband med detta utsattes AKbeh.	1
Kontraindikation finns	Pat har njursvikt stadium 4, Waraninducerad. Han har dessutom falltendens, är f n inlagd för en traumatisk skallskada inkl cerebral kontusionsskada och skallfrakturer, som han fått utan AK-behandling.	4
Kontraindikation finns	Pat har upprepade fall i anamnesen. Detta beslut togs för en vecka sedan och underlaget har inte förändrats. Pat är informerad	2
Kontraindikation finns	Pat med MDS och låga trombocyter	3
Kontraindikation finns	Pat multisjuk, hög blödningsbenägenhet, bedömnd av Kardiolog 2014-04-08	1
Kontraindikation finns	pat. får GI-blödningar av ak/Noak.	1
Kontraindikation finns	Pat. har haft blödningsproblem och anemi på waranbehandling.	1
Kontraindikation finns	Patient med alkoholberoende, öppen överkonsumtion av alkohol ( 1 flaska sprit per vecka ). Fallrisk, blödningsrisk. Låg risk för stroke. Risken med behandlingen överväger nytta av behandlingen med blodförtunnande. Undertecknad väljer att avstå från insättnings av antikoagulantia idag tills nästa tillfällen ( omvärdering vid nytillkomna hjärtkärlsjukdomar, patientens stark önskemål, spritfri ocv )…	4
Kontraindikation finns	Patienten har en mycket uttalad och bestående njurfunktionsnedsättning, med eGFR 12-13	4
Kontraindikation finns	Patienten palliativ och svårstucken.	3
Kontraindikation finns	PGA misstänkt pancreas malignitet har man avrått från antikoagulantia	3
Kontraindikation finns	Prostatacancer.	3
Kontraindikation finns	Pågående alkoholmissbruk	4
Kontraindikation finns	Rektal blödning febr 2015, waran utsattes då.	1
Kontraindikation finns	Rektalcancer med levermetastaser. Utsatt vid senaste vårdtillfälle pga recidiverande sepsis	3
Kontraindikation finns	Relativ kontraindikation i och med tidigare blödning enligt epikris från medicinkliniken jan 2016 som valt att avstå AK-behandling	1
Kontraindikation finns	Risk falltruma samt demensutveckling troligen	2
Kontraindikation finns	Risk för fall	2
Kontraindikation finns	Se AK-mott svar 150709, ökad blödningsrisk pga urinvägscanser	1
Kontraindikation finns	Se ant 160322	4
Kontraindikation finns	Se ant 160909:anemi efter insatt Xarelto. Pat önskar ej vidare utredning	1
Kontraindikation finns	se ant 20160219	4	vg se mail engblom
Kontraindikation finns	Se anteckning 160204 och 120525. Tidigare beslut om risk för EP och underliggande demens och avstår därmed profylax, detta beslut kvarstår.	4
Kontraindikation finns	Se kardiologens ant 160222	4
Kontraindikation finns	se nedan	4
Kontraindikation finns	Sedan flera år ortostatisk hypotension, faller regelbundet. Nyligen skadad ansiktet vid fall.	2
Kontraindikation finns	Specificera	4
Kontraindikation finns	Spontanhematom. Hematuri	1
Kontraindikation finns	Spontanhematom. Hematuri.	1
Kontraindikation finns	Stor blödning i lårmuskulatur under pågående Waranbehandling.	1
Kontraindikation finns	Stor blödning i samband med fall; bedömts ha stor fallrisk	1
Kontraindikation finns	Stor fallrisk och blödningsrisk, se slutant 161209	2
Kontraindikation finns	stor fallrisk och demens	2
Kontraindikation finns	Stor fallrisk. Vasculär demens. Beslut fattat av specialist på sjukhus x flera 2016.	2
Kontraindikation finns	Stått på Waran tidigare. Utsatt 2013 pga fallrisk	2
Kontraindikation finns	Subdural hematom hösten 2015 efter falltrauma, fortsatt ostadig och reamlar lätt.	1
Kontraindikation finns	subdural hematom samt fall x fler	1
Kontraindikation finns	Subduralblödning	1
Kontraindikation finns	Svag och risk för fall	2
Kontraindikation finns	Svårt sjuk hjärtsvikt, risk falltrauma för stor	2
Kontraindikation finns	Tarmblödningar efter strålskada.	1
Kontraindikation finns	Tarmtumör med blödningstendens	3
Kontraindikation finns	test	utgår
Kontraindikation finns	test	utgår
Kontraindikation finns	test	utgår
Kontraindikation finns	test	utgår
Kontraindikation finns	Tidigare allvarliga blödningar med lågt Hb pga magtarmblödningar,näsblödningar samt även dragit ut sin KAD upprepade ggr (psykisk sjukdom och demens finns i botten) vilket resulterat i hematuri med lågt Hb.	1
Kontraindikation finns	Tidigare bedömd på sjukhuset ej lämplig för Waran. Har demens och meningeom	3
Kontraindikation finns	Tidigare cerebral infarkt med hemorragiskt inslag	1
Kontraindikation finns	Tidigare drabbats av hjärnblödning då beslut togs att avstå antikoagulantia.	1
Kontraindikation finns	Tidigare hematemes, falltendens mm	1
Kontraindikation finns	Tidigare hemorragisk stroke	1
Kontraindikation finns	Tidigare hjärnblödning	1
Kontraindikation finns	Tidigare hjärnblödning.	1
Kontraindikation finns	Tidigare spontan hjärnblödning 2010	1
Kontraindikation finns	Tidigare warfarinbehandling utsatt pga lungcancer, mesoteliom med pleuravätska och upprepat behov av pleuratappningar och behandling i palliativt syfte + tilltagande problem med näsblödningar. Fortsätter med Innohep. Har pacemaker med intrakardiell defibrillator. Defibrillatorn avstängd 13/1.	3
Kontraindikation finns	Tillfälligt flimmer under HIAvård pga NONSTEMI nov 2011. Enligt disk i epikris ej AK beh pga blödnings risk, dialyspatient. Därefter haft sinusrytm på alla EKG.	4
Kontraindikation finns	tilltagande anemi	1
Kontraindikation finns	tjöcktarms cancer	3
Kontraindikation finns	Transfusionskrävande anemi	1
Kontraindikation finns	Tumörsjukdom Patienten har Innohep	3
Kontraindikation finns	Ulcus, alkoholöverkonsumtion	4
Kontraindikation finns	Upprep falltrauma risk för cerebral blödning står på lågdosInnohep vaskulär demens	2
Kontraindikation finns	Upprepad falltendens.	2
Kontraindikation finns	Upprepad övre GI-blödning	1
Kontraindikation finns	Upprepade fall med skalltrauma föranledde utsättande 2104-08-15 av Waran	2
Kontraindikation finns	Upprepade fall och flera hjärnblödningar sista halvåret. Utvecklat ep.	4
Kontraindikation finns	Upprepade fall.	2
Kontraindikation finns	Upprepade falltraumata och genomgången intracerebral blödning	1
Kontraindikation finns	Upprepade ledblödningar mm på Waran tidigare och beslut om utsättning. Ej varit aktuellt med återinsättning.	1
Kontraindikation finns	upprepade oklara episoder med blödningsanemi under beha både med Warfarin och Xarelto, livshotande/transfusionskrävande	1
Kontraindikation finns	Upprepade svåra episoder av anemi med oklart ursprung, utredd extensivt x flera.	1
Kontraindikation finns	Utredning avseende levercirros samt små esofagusvaricer	4
Kontraindikation finns	Utsatt pga fallrisk och dålig compliance	2
Kontraindikation finns	Utsatt under vårdtid i september pga traumatisk intrakraniell blödning. Haft flera tidigare	1
Kontraindikation finns	Uttalad blödningsbenägenhet med anemiserande gastrointestinala blödningar. Utredning pågår. NOAK därför utsatt och står nu på Innohep.	1
Kontraindikation finns	Uttalad fallrisk och pat vill själv inte ha antikoagulantia	2
Kontraindikation finns	Uttalad njurfunktionsnedsättning	4
Kontraindikation finns	Uttalad urinvägsblödning	1
Kontraindikation finns	Waran nyligen utsatt på Urologen pga aktiv prostatacancer med metastaser	3
Kontraindikation finns	Waran utsatt efter cerebellär blödning	1
Kontraindikation finns	Waran utsatt via geriatriken december 2013 då pat drabbades av subduralhematom efter falltrauma och vårdades inneliggande i ca 3 månader.	1
Kontraindikation finns	Waran utsatt via geriatriken december 2013 då pat drabbades av subduralhematom efter falltrauma och vårdades inneliggande i ca. 3 månader.	1
Kontraindikation finns	Waran utsatt via Hematologkliniken pga kontraindikation pga hematologisk sjukdom	4
Kontraindikation finns	Waran utsatt våren 2015 pga melena, pga ålder och övriga sjd ej aktuellt med utredning av detta, bedöms fortsatt kontraindicerat med waran.	4
Kontraindikation finns	warfarin utsatt pga thalamusblödning	1
Kontraindikation finns	vaskulär demens arteriell insuff synkope falltrauma upprep står på Innohep inj 4.500 E	4
Kontraindikation finns	Väldigt dålig följsamhet vad gäller intag av läkemedel	4
Kontraindikation finns	Yrselproblematik och falltendens i samråd med dr Ulf Sahlin.	2
Kontraindikation finns	Yrselproblematik och falltendens, i samråd med dr Ulf Sahlin.	2
Kontraindikation finns	Yrselproblematik och falltendens, i samråd med dr Ulf Sahlin.	2
Kontraindikation finns	Yrselproblematik och falltendens, i samråd med dr Ulf Sahlin.	2
Kontraindikation finns	Yrselproblematik och falltendens.	2
Kontraindikation finns	ålder at blödningsrisk falltaruma	4
Kontraindikation finns	Ålder at fallrisk blödningsrisk	4
Kontraindikation finns	Ålder at falltrauma blödningsrisk Obs detta är beskrivet tidigare!	4
Kontraindikation finns	Ålder at falltrauma blödningsrisk.	2
Kontraindikation finns	Ålder at falltraumata kontraindik blödningsrisk	2
Kontraindikation finns	Ålder at upprepfalltrauman-blödningsrisk	1
Kontraindikation finns	Ålder och fallrisk	2
Kontraindikation finns	Ålder och falltruma	2
Kontraindikation finns	Åldrad. Vasculär demens och faller ofta.	2
Kontraindikation finns	Är 98 år och bor på ålderdomshem. Uttalad fallrisk vilket föranlett upprepade besök på akuten.	2
Kontraindikation finns	Ökad fallrisk	2
Kontraindikation finns	Överförbrukning av lugnande och sömngivande tabletter. Även alkohol, pga detta falltendens.	4
Kontraindikation finns	Övervikt upprep falltrauma risk för blödningar	2
Orsak till att avstå behandling	Orsak till att avstå behandling, specificera

## Sheet: Alerts during study
1034	500	312	253	188	170	105	120	116	100	108	81
Jan	Feb	Mar	Apr	May	Jun	Jul	Aug	Sep	Oct	Nov	Dec

## Sheet: Baseline charcteristics
EHR id	Contact id	Study population	Hypertension	Anti-coagulant medication 30 days after a doctor visit	Doctor visit	Gender	Anti-coagulant medication at doctor visit	Anti-coagulant medication	Vascular disease	Death	Responsible primary care unit	Stroke prevention treatment compliance 30 days after a doctor visit	Stroke/TIA/Thromboembolism	Atrial fibrillation	Age	Congestive Heart Failure	CHA2DS2-VASc score	Patients at risk	Stroke prevention treatment compliance	Stroke prevention treatment compliance at doctor visit	Diabetes	Significant Bleeding
103348	48-103348-Jan 11, 2016 12:00:00 AM	Control group	Present	Present	Present	Male	Present	Present	Absent	Absent	Aleris VÃ¥rdcentral Ã–stertull	Compliant	Present	Present	Between 65-74	Present	5	Present	Compliant	Compliant	Absent
120448	48-120448-Jan 11, 2016 12:00:00 AM	Control group	Present	Present	Present	Male	Present	Present	Present	Absent	Aleris VÃ¥rdcentral Ã–stertull	Compliant	Absent	Present	Under 65	Absent	2	Present	Compliant	Compliant	Absent
329699	48-329699-Jan 11, 2016 12:00:00 AM	Control group	Present	Present	Present	Male	Present	Present	Absent	Absent	Aleris VÃ¥rdcentral Ã–stertull	Compliant	Absent	Present	Above or equals to 75	Absent	4	Present	Compliant	Compliant	Present
410390	48-410390-Jan 11, 2016 12:00:00 AM	Control group	Present	Present	Present	Female	Present	Present	Absent	Absent	Aleris VÃ¥rdcentral Ã–stertull	Compliant	Absent	Present	Above or equals to 75	Present	5	Present	Compliant	Compliant	Absent
54896	48-54896-Jan 11, 2016 12:00:00 AM	Control group	Present	Present	Present	Male	Present	Present	Absent	Absent	Aleris VÃ¥rdcentral Ã–stertull	Compliant	Absent	Present	Above or equals to 75	Absent	4	Present	Compliant	Compliant	Present
58265	48-58265-Jan 11, 2016 12:00:00 AM	Control group	Present	Present	Present	Female	Present	Present	Absent	Absent	Aleris VÃ¥rdcentral Ã–stertull	Compliant	Absent	Present	Between 65-74	Absent	3	Present	Compliant	Compliant	Absent
64704	48-64704-Jan 11, 2016 12:00:00 AM	Control group	Present	Present	Present	Male	Present	Present	Present	Absent	Aleris VÃ¥rdcentral Ã–stertull	Compliant	Absent	Present	Between 65-74	Absent	3	Present	Compliant	Compliant	Absent
76775	48-76775-Jan 11, 2016 12:00:00 AM	Control group	Present	Present	Present	Male	Present	Present	Absent	Absent	Aleris VÃ¥rdcentral Ã–stertull	Compliant	Absent	Present	Above or equals to 75	Present	4	Present	Compliant	Compliant	Absent
79101	48-79101-Jan 11, 2016 12:00:00 AM	Control group	Present	Present	Present	Male	Present	Present	Present	Absent	Aleris VÃ¥rdcentral Ã–stertull	Compliant	Absent	Present	Above or equals to 75	Present	5	Present	Compliant	Compliant	Absent
905894	48-905894-Jan 11, 2016 12:00:00 AM	Control group	Present	Present	Present	Male	Present	Present	Absent	Absent	Aleris VÃ¥rdcentral Ã–stertull	Compliant	Present	Present	Between 65-74	Absent	4	Present	Compliant	Compliant	Absent
21679	48-21679-Jan 11, 2016 12:00:00 AM	Control group	Present	Absent	Present	Male	Absent	Absent	Present	Absent	Aleris VÃ¥rdcentral Ã–stertull	Non compliant	Present	Present	Above or equals to 75	Present	7	Present	Non compliant	Non compliant	Absent
241263	48-241263-Jan 11, 2016 12:00:00 AM	Control group	Present	Absent	Present	Male	Absent	Absent	Present	Absent	Aleris VÃ¥rdcentral Ã–stertull	Non compliant	Absent	Present	Above or equals to 75	Present	5	Present	Non compliant	Non compliant	Absent
72726	48-72726-Jan 11, 2016 12:00:00 AM	Control group	Present	Absent	Present	Male	Absent	Absent	Present	Absent	Aleris VÃ¥rdcentral Ã–stertull	Non compliant	Absent	Present	Between 65-74	Present	4	Present	Non compliant	Non compliant	Absent
1005761	48-1005761-Jan 11, 2016 12:00:00 AM	Control group	Absent		Absent	Male		Absent	Absent	Absent	Aleris VÃ¥rdcentral Ã–stertull		Absent	Present	Above or equals to 75	Absent	2	Present	Non compliant		Absent
1008421	48-1008421-Jan 11, 2016 12:00:00 AM	Control group	Present		Absent	Female		Present	Absent	Absent	Aleris VÃ¥rdcentral Ã–stertull		Present	Present	Above or equals to 75	Absent	6	Present	Compliant		Absent
105858	48-105858-Jan 11, 2016 12:00:00 AM	Control group	Absent		Absent	Female		Absent	Absent	Absent	Aleris VÃ¥rdcentral Ã–stertull		Absent	Present	Above or equals to 75	Present	4	Present	Non compliant		Absent
107156	48-107156-Jan 11, 2016 12:00:00 AM	Control group	Present		Absent	Male		Present	Present	Absent	Aleris VÃ¥rdcentral Ã–stertull		Absent	Present	Between 65-74	Present	4	Present	Compliant		Absent
108592	48-108592-Jan 11, 2016 12:00:00 AM	Control group	Absent		Absent	Female		Present	Absent	Absent	Aleris VÃ¥rdcentral Ã–stertull		Absent	Present	Above or equals to 75	Absent	3	Present	Compliant		Absent
1114079	48-1114079-Jan 11, 2016 12:00:00 AM	Control group	Absent		Absent	Male		Absent	Absent	Absent	Aleris VÃ¥rdcentral Ã–stertull		Absent	Present	Above or equals to 75	Absent	2	Present	Non compliant		Absent
113369	48-113369-Jan 11, 2016 12:00:00 AM	Control group	Present		Absent	Male		Present	Present	Absent	Aleris VÃ¥rdcentral Ã–stertull		Absent	Present	Above or equals to 75	Present	5	Present	Compliant		Absent
113577	48-113577-Jan 11, 2016 12:00:00 AM	Control group	Present		Absent	Male		Present	Absent	Absent	Aleris VÃ¥rdcentral Ã–stertull		Absent	Present	Above or equals to 75	Absent	4	Present	Compliant		Present
1172832	48-1172832-Jan 11, 2016 12:00:00 AM	Control group	Present		Absent	Female		Present	Absent	Absent	Aleris VÃ¥rdcentral Ã–stertull		Absent	Present	Between 65-74	Absent	3	Present	Compliant		Absent
120513	48-120513-Jan 11, 2016 12:00:00 AM	Control group	Absent		Absent	Female		Absent	Absent	Absent	Aleris VÃ¥rdcentral Ã–stertull		Absent	Present	Between 65-74	Absent	2	Present	Non compliant		Absent
124242	48-124242-Jan 11, 2016 12:00:00 AM	Control group	Present		Absent	Female		Present	Present	Absent	Aleris VÃ¥rdcentral Ã–stertull		Absent	Present	Between 65-74	Absent	4	Present	Compliant		Absent
1242686	48-1242686-Jan 11, 2016 12:00:00 AM	Control group	Present		Absent	Male		Present	Absent	Absent	Aleris VÃ¥rdcentral Ã–stertull		Absent	Present	Between 65-74	Absent	2	Present	Compliant		Absent
1250491	48-1250491-Jan 11, 2016 12:00:00 AM	Control group	Present		Absent	Male		Present	Absent	Absent	Aleris VÃ¥rdcentral Ã–stertull		Absent	Present	Above or equals to 75	Absent	3	Present	Compliant		Absent
127803	48-127803-Jan 11, 2016 12:00:00 AM	Control group	Present		Absent	Male		Present	Absent	Absent	Aleris VÃ¥rdcentral Ã–stertull		Present	Present	Above or equals to 75	Absent	5	Present	Compliant		Absent
128258	48-128258-Jan 11, 2016 12:00:00 AM	Control group	Present		Absent	Female		Present	Absent	Absent	Aleris VÃ¥rdcentral Ã–stertull		Present	Present	Above or equals to 75	Absent	6	Present	Compliant		Absent
128516	48-128516-Jan 11, 2016 12:00:00 AM	Control group	Present		Absent	Male		Present	Absent	Absent	Aleris VÃ¥rdcentral Ã–stertull		Absent	Present	Above or equals to 75	Absent	3	Present	Compliant		Absent
129767	48-129767-Jan 11, 2016 12:00:00 AM	Control group	Present		Absent	Female		Present	Absent	Absent	Aleris VÃ¥rdcentral Ã–stertull		Absent	Present	Between 65-74	Absent	4	Present	Compliant		Present
1312837	48-1312837-Jan 11, 2016 12:00:00 AM	Control group	Absent		Absent	Male		Present	Absent	Absent	Aleris VÃ¥rdcentral Ã–stertull		Absent	Present	Between 65-74	Present	2	Present	Compliant		Absent
131452	48-131452-Jan 11, 2016 12:00:00 AM	Control group	Present		Absent	Male		Absent	Present	Absent	Aleris VÃ¥rdcentral Ã–stertull		Absent	Present	Above or equals to 75	Absent	4	Present	Non compliant		Absent
1379928	48-1379928-Jan 11, 2016 12:00:00 AM	Control group	Present		Absent	Male		Absent	Absent	Absent	Aleris VÃ¥rdcentral Ã–stertull		Absent	Present	Between 65-74	Absent	2	Present	Non compliant		Absent
1401475	48-1401475-Jan 11, 2016 12:00:00 AM	Control group	Present		Absent	Male		Present	Absent	Absent	Aleris VÃ¥rdcentral Ã–stertull		Present	Present	Above or equals to 75	Absent	5	Present	Compliant		Absent
141505	48-141505-Jan 11, 2016 12:00:00 AM	Control group	Present		Absent	Female		Present	Absent	Absent	Aleris VÃ¥rdcentral Ã–stertull		Absent	Present	Above or equals to 75	Absent	5	Present	Compliant		Present
142848	48-142848-Jan 11, 2016 12:00:00 AM	Control group	Present		Absent	Male		Absent	Present	Absent	Aleris VÃ¥rdcentral Ã–stertull		Present	Present	Above or equals to 75	Absent	7	Present	Non compliant		Present
147408	48-147408-Jan 11, 2016 12:00:00 AM	Control group	Present		Absent	Female		Absent	Absent	Absent	Aleris VÃ¥rdcentral Ã–stertull		Present	Present	Above or equals to 75	Present	8	Present	Non compliant		Present
1499118	48-1499118-Jan 11, 2016 12:00:00 AM	Control group	Present		Absent	Male		Present	Absent	Absent	Aleris VÃ¥rdcentral Ã–stertull		Absent	Present	Between 65-74	Absent	2	Present	Compliant		Absent
152411	48-152411-Jan 11, 2016 12:00:00 AM	Control group	Present		Absent	Male		Present	Absent	Absent	Aleris VÃ¥rdcentral Ã–stertull		Present	Present	Above or equals to 75	Present	6	Present	Compliant		Absent
156519	48-156519-Jan 11, 2016 12:00:00 AM	Control group	Absent		Absent	Male		Absent	Absent	Absent	Aleris VÃ¥rdcentral Ã–stertull		Absent	Present	Above or equals to 75	Absent	2	Present	Non compliant		Absent
1608333	48-1608333-Jan 11, 2016 12:00:00 AM	Control group	Present		Absent	Male		Present	Absent	Absent	Aleris VÃ¥rdcentral Ã–stertull		Absent	Present	Between 65-74	Present	3	Present	Compliant		Absent
1706451	48-1706451-Jan 11, 2016 12:00:00 AM	Control group	Present		Absent	Male		Present	Absent	Absent	Aleris VÃ¥rdcentral Ã–stertull		Present	Present	Above or equals to 75	Absent	5	Present	Compliant		Absent
173418	48-173418-Jan 11, 2016 12:00:00 AM	Control group	Present		Absent	Male		Present	Absent	Absent	Aleris VÃ¥rdcentral Ã–stertull		Absent	Present	Above or equals to 75	Present	4	Present	Compliant		Absent
176017	48-176017-Jan 11, 2016 12:00:00 AM	Control group	Present		Absent	Female		Present	Present	Absent	Aleris VÃ¥rdcentral Ã–stertull		Present	Present	Above or equals to 75	Present	9	Present	Compliant		Present
176295	48-176295-Jan 11, 2016 12:00:00 AM	Control group	Present		Absent	Female		Present	Absent	Absent	Aleris VÃ¥rdcentral Ã–stertull		Absent	Present	Above or equals to 75	Present	5	Present	Compliant		Absent
182352	48-182352-Jan 11, 2016 12:00:00 AM	Control group	Present		Absent	Female		Absent	Present	Absent	Aleris VÃ¥rdcentral Ã–stertull		Absent	Present	Above or equals to 75	Present	7	Present	Non compliant		Present
1842334	48-1842334-Jan 11, 2016 12:00:00 AM	Control group	Present		Absent	Female		Present	Absent	Absent	Aleris VÃ¥rdcentral Ã–stertull		Absent	Present	Between 65-74	Absent	3	Present	Compliant		Absent
1906758	48-1906758-Jan 11, 2016 12:00:00 AM	Control group	Present		Absent	Female		Absent	Absent	Absent	Aleris VÃ¥rdcentral Ã–stertull		Absent	Present	Above or equals to 75	Absent	5	Present	Non compliant		Present
192089	48-192089-Jan 11, 2016 12:00:00 AM	Control group	Present		Absent	Male		Present	Present	Absent	Aleris VÃ¥rdcentral Ã–stertull		Absent	Present	Between 65-74	Present	5	Present	Compliant		Present
19418	48-19418-Jan 11, 2016 12:00:00 AM	Control group	Present		Absent	Male		Absent	Present	Absent	Aleris VÃ¥rdcentral Ã–stertull		Absent	Present	Between 65-74	Absent	4	Present	Non compliant		Present
198595	48-198595-Jan 11, 2016 12:00:00 AM	Control group	Present		Absent	Female		Absent	Absent	Absent	Aleris VÃ¥rdcentral Ã–stertull		Absent	Present	Above or equals to 75	Present	6	Present	Non compliant		Present
205407	48-205407-Jan 11, 2016 12:00:00 AM	Control group	Present		Absent	Male		Present	Present	Absent	Aleris VÃ¥rdcentral Ã–stertull		Absent	Present	Under 65	Present	3	Present	Compliant		Absent
210331	48-210331-Jan 11, 2016 12:00:00 AM	Control group	Absent		Absent	Female		Absent	Absent	Absent	Aleris VÃ¥rdcentral Ã–stertull		Absent	Present	Under 65	Absent	2	Present	Non compliant		Present
21175	48-21175-Jan 11, 2016 12:00:00 AM	Control group	Present		Absent	Female		Present	Present	Absent	Aleris VÃ¥rdcentral Ã–stertull		Present	Present	Above or equals to 75	Present	8	Present	Compliant		Absent
221178	48-221178-Jan 11, 2016 12:00:00 AM	Control group	Absent		Absent	Male		Present	Absent	Absent	Aleris VÃ¥rdcentral Ã–stertull		Absent	Present	Above or equals to 75	Absent	2	Present	Compliant		Absent
222112	48-222112-Jan 11, 2016 12:00:00 AM	Control group	Absent		Absent	Male		Present	Present	Absent	Aleris VÃ¥rdcentral Ã–stertull		Absent	Present	Above or equals to 75	Present	4	Present	Compliant		Absent
2222791	48-2222791-Jan 11, 2016 12:00:00 AM	Control group	Present		Absent	Female		Absent	Present	Absent	Aleris VÃ¥rdcentral Ã–stertull		Present	Present	Above or equals to 75	Present	8	Present	Non compliant		Absent
2269605	48-2269605-Jan 11, 2016 12:00:00 AM	Control group	Present		Absent	Female		Absent	Absent	Absent	Aleris VÃ¥rdcentral Ã–stertull		Absent	Present	Above or equals to 75	Present	5	Present	Non compliant		Absent
229560	48-229560-Jan 11, 2016 12:00:00 AM	Control group	Present		Absent	Female		Absent	Absent	Absent	Aleris VÃ¥rdcentral Ã–stertull		Present	Present	Above or equals to 75	Absent	6	Present	Non compliant		Absent
230844	48-230844-Jan 11, 2016 12:00:00 AM	Control group	Absent		Absent	Male		Present	Present	Absent	Aleris VÃ¥rdcentral Ã–stertull		Absent	Present	Above or equals to 75	Absent	3	Present	Compliant		Absent
235474	48-235474-Jan 11, 2016 12:00:00 AM	Control group	Present		Absent	Female		Present	Absent	Absent	Aleris VÃ¥rdcentral Ã–stertull		Present	Present	Between 65-74	Absent	5	Present	Compliant		Absent
235542	48-235542-Jan 11, 2016 12:00:00 AM	Control group	Present		Absent	Male		Absent	Absent	Absent	Aleris VÃ¥rdcentral Ã–stertull		Absent	Present	Above or equals to 75	Present	4	Present	Non compliant		Absent
238775	48-238775-Jan 11, 2016 12:00:00 AM	Control group	Absent		Absent	Female		Present	Absent	Absent	Aleris VÃ¥rdcentral Ã–stertull		Absent	Present	Between 65-74	Present	4	Present	Compliant		Present
250701	48-250701-Jan 11, 2016 12:00:00 AM	Control group	Present		Absent	Female		Absent	Present	Absent	Aleris VÃ¥rdcentral Ã–stertull		Absent	Present	Under 65	Present	5	Present	Non compliant		Present
250733	48-250733-Jan 11, 2016 12:00:00 AM	Control group	Present		Absent	Female		Present	Present	Absent	Aleris VÃ¥rdcentral Ã–stertull		Absent	Present	Above or equals to 75	Absent	5	Present	Compliant		Absent
270203	48-270203-Jan 11, 2016 12:00:00 AM	Control group	Present		Absent	Female		Present	Absent	Absent	Aleris VÃ¥rdcentral Ã–stertull		Present	Present	Between 65-74	Absent	6	Present	Compliant		Present
271949	48-271949-Jan 11, 2016 12:00:00 AM	Control group	Absent		Absent	Female		Absent	Absent	Absent	Aleris VÃ¥rdcentral Ã–stertull		Absent	Present	Between 65-74	Absent	2	Present	Non compliant		Absent
282332	48-282332-Jan 11, 2016 12:00:00 AM	Control group	Present		Absent	Female		Present	Absent	Absent	Aleris VÃ¥rdcentral Ã–stertull		Absent	Present	Between 65-74	Absent	4	Present	Compliant		Present
284578	48-284578-Jan 11, 2016 12:00:00 AM	Control group	Present		Absent	Female		Present	Absent	Absent	Aleris VÃ¥rdcentral Ã–stertull		Absent	Present	Above or equals to 75	Absent	4	Present	Compliant		Absent
285330	48-285330-Jan 11, 2016 12:00:00 AM	Control group	Present		Absent	Male		Present	Absent	Absent	Aleris VÃ¥rdcentral Ã–stertull		Present	Present	Between 65-74	Absent	4	Present	Compliant		Absent
2873393	48-2873393-Jan 11, 2016 12:00:00 AM	Control group	Present		Absent	Male		Present	Absent	Absent	Aleris VÃ¥rdcentral Ã–stertull		Absent	Present	Under 65	Absent	2	Present	Compliant		Present
2918403	48-2918403-Jan 11, 2016 12:00:00 AM	Control group	Absent		Absent	Male		Present	Absent	Absent	Aleris VÃ¥rdcentral Ã–stertull		Absent	Present	Between 65-74	Absent	1	Present	Compliant		Absent
292925	48-292925-Jan 11, 2016 12:00:00 AM	Control group	Present		Absent	Male		Present	Present	Absent	Aleris VÃ¥rdcentral Ã–stertull		Present	Present	Above or equals to 75	Present	7	Present	Compliant		Absent
293437	48-293437-Jan 11, 2016 12:00:00 AM	Control group	Present		Absent	Male		Present	Present	Absent	Aleris VÃ¥rdcentral Ã–stertull		Absent	Present	Between 65-74	Absent	4	Present	Compliant		Present
298873	48-298873-Jan 11, 2016 12:00:00 AM	Control group	Present		Absent	Female		Present	Absent	Absent	Aleris VÃ¥rdcentral Ã–stertull		Present	Present	Above or equals to 75	Absent	6	Present	Compliant		Absent
301434	48-301434-Jan 11, 2016 12:00:00 AM	Control group	Present		Absent	Male		Present	Absent	Absent	Aleris VÃ¥rdcentral Ã–stertull		Absent	Present	Between 65-74	Present	4	Present	Compliant		Present
305647	48-305647-Jan 11, 2016 12:00:00 AM	Control group	Present		Absent	Male		Present	Present	Absent	Aleris VÃ¥rdcentral Ã–stertull		Present	Present	Above or equals to 75	Absent	6	Present	Compliant		Absent
31434	48-31434-Jan 11, 2016 12:00:00 AM	Control group	Present		Absent	Male		Present	Absent	Absent	Aleris VÃ¥rdcentral Ã–stertull		Absent	Present	Above or equals to 75	Present	4	Present	Compliant		Absent
318095	48-318095-Jan 11, 2016 12:00:00 AM	Control group	Present		Absent	Male		Present	Absent	Absent	Aleris VÃ¥rdcentral Ã–stertull		Absent	Present	Between 65-74	Present	3	Present	Compliant		Absent
319551	48-319551-Jan 11, 2016 12:00:00 AM	Control group	Present		Absent	Male		Absent	Present	Absent	Aleris VÃ¥rdcentral Ã–stertull		Absent	Present	Between 65-74	Present	4	Present	Non compliant		Absent
320956	48-320956-Jan 11, 2016 12:00:00 AM	Control group	Present		Absent	Female		Absent	Absent	Absent	Aleris VÃ¥rdcentral Ã–stertull		Absent	Present	Above or equals to 75	Absent	4	Present	Non compliant		Absent
323312	48-323312-Jan 11, 2016 12:00:00 AM	Control group	Present		Absent	Female		Present	Present	Absent	Aleris VÃ¥rdcentral Ã–stertull		Absent	Present	Above or equals to 75	Present	6	Present	Compliant		Absent
324465	48-324465-Jan 11, 2016 12:00:00 AM	Control group	Present		Absent	Female		Present	Absent	Absent	Aleris VÃ¥rdcentral Ã–stertull		Absent	Present	Between 65-74	Absent	3	Present	Compliant		Absent
325456	48-325456-Jan 11, 2016 12:00:00 AM	Control group	Present		Absent	Male		Present	Present	Absent	Aleris VÃ¥rdcentral Ã–stertull		Absent	Present	Above or equals to 75	Absent	4	Present	Compliant		Absent
330993	48-330993-Jan 11, 2016 12:00:00 AM	Control group	Absent		Absent	Female		Absent	Absent	Absent	Aleris VÃ¥rdcentral Ã–stertull		Absent	Present	Above or equals to 75	Absent	3	Present	Non compliant		Absent
337895	48-337895-Jan 11, 2016 12:00:00 AM	Control group	Present		Absent	Male		Absent	Absent	Absent	Aleris VÃ¥rdcentral Ã–stertull		Absent	Present	Between 65-74	Absent	2	Present	Non compliant		Absent
338674	48-338674-Jan 11, 2016 12:00:00 AM	Control group	Present		Absent	Female		Absent	Present	Absent	Aleris VÃ¥rdcentral Ã–stertull		Absent	Present	Above or equals to 75	Present	6	Present	Non compliant		Absent
341864	48-341864-Jan 11, 2016 12:00:00 AM	Control group	Present		Absent	Male		Absent	Present	Absent	Aleris VÃ¥rdcentral Ã–stertull		Absent	Present	Above or equals to 75	Present	5	Present	Non compliant		Absent
342133	48-342133-Jan 11, 2016 12:00:00 AM	Control group	Present		Absent	Female		Present	Present	Absent	Aleris VÃ¥rdcentral Ã–stertull		Absent	Present	Above or equals to 75	Present	6	Present	Compliant		Absent	Absent
343190	48-343190-Jan 11, 2016 12:00:00 AM	Control group	Absent		Absent	Male		Present	Absent	Absent	Aleris VÃ¥rdcentral Ã–stertull		Absent	Present	Above or equals to 75	Absent	2	Present	Compliant		Absent
343662	48-343662-Jan 11, 2016 12:00:00 AM	Control group	Absent		Absent	Male		Present	Absent	Absent	Aleris VÃ¥rdcentral Ã–stertull		Absent	Present	Above or equals to 75	Absent	2	Present	Compliant		Absent
346315	48-346315-Jan 11, 2016 12:00:00 AM	Control group	Present		Absent	Male		Present	Absent	Absent	Aleris VÃ¥rdcentral Ã–stertull		Present	Present	Above or equals to 75	Absent	6	Present	Compliant		Present
347186	48-347186-Jan 11, 2016 12:00:00 AM	Control group	Present		Absent	Male		Absent	Absent	Absent	Aleris VÃ¥rdcentral Ã–stertull		Present	Present	Above or equals to 75	Present	6	Present	Non compliant		Absent
351731	48-351731-Jan 11, 2016 12:00:00 AM	Control group	Present		Absent	Male		Present	Absent	Absent	Aleris VÃ¥rdcentral Ã–stertull		Absent	Present	Above or equals to 75	Present	4	Present	Compliant		Absent
3524092	48-3524092-Jan 11, 2016 12:00:00 AM	Control group	Absent		Absent	Male		Absent	Absent	Absent	Aleris VÃ¥rdcentral Ã–stertull		Absent	Present	Under 65	Present	1	Present	Non compliant		Absent
354676	48-354676-Jan 11, 2016 12:00:00 AM	Control group	Absent		Absent	Male		Absent	Present	Absent	Aleris VÃ¥rdcentral Ã–stertull		Absent	Present	Above or equals to 75	Present	4	Present	Non compliant		Absent
354998	48-354998-Jan 11, 2016 12:00:00 AM	Control group	Present		Absent	Female		Present	Absent	Absent	Aleris VÃ¥rdcentral Ã–stertull		Absent	Present	Above or equals to 75	Present	6	Present	Compliant		Present
3602832	48-3602832-Jan 11, 2016 12:00:00 AM	Control group	Absent		Absent	Female		Present	Absent	Absent	Aleris VÃ¥rdcentral Ã–stertull		Present	Present	Under 65	Absent	3	Present	Compliant		Absent
361397	48-361397-Jan 11, 2016 12:00:00 AM	Control group	Present		Absent	Male		Absent	Absent	Absent	Aleris VÃ¥rdcentral Ã–stertull		Absent	Present	Between 65-74	Absent	2	Present	Non compliant		Absent
366210	48-366210-Jan 11, 2016 12:00:00 AM	Control group	Present		Absent	Female		Present	Present	Absent	Aleris VÃ¥rdcentral Ã–stertull		Absent	Present	Above or equals to 75	Absent	5	Present	Compliant		Absent
366874	48-366874-Jan 11, 2016 12:00:00 AM	Control group	Present		Absent	Male		Present	Absent	Absent	Aleris VÃ¥rdcentral Ã–stertull		Absent	Present	Under 65	Absent	1	Present	Compliant		Absent
383358	48-383358-Jan 11, 2016 12:00:00 AM	Control group	Present		Absent	Male		Absent	Absent	Absent	Aleris VÃ¥rdcentral Ã–stertull		Absent	Present	Above or equals to 75	Absent	4	Present	Non compliant		Present
384112	48-384112-Jan 11, 2016 12:00:00 AM	Control group	Present		Absent	Female		Absent	Absent	Absent	Aleris VÃ¥rdcentral Ã–stertull		Absent	Present	Above or equals to 75	Absent	4	Present	Non compliant		Absent
389595	48-389595-Jan 11, 2016 12:00:00 AM	Control group	Present		Absent	Male		Absent	Absent	Absent	Aleris VÃ¥rdcentral Ã–stertull		Absent	Present	Above or equals to 75	Present	4	Present	Non compliant		Absent
395887	48-395887-Jan 11, 2016 12:00:00 AM	Control group	Present		Absent	Female		Absent	Present	Absent	Aleris VÃ¥rdcentral Ã–stertull		Present	Present	Above or equals to 75	Present	9	Present	Non compliant		Present
402458	48-402458-Jan 11, 2016 12:00:00 AM	Control group	Present		Absent	Male		Present	Absent	Absent	Aleris VÃ¥rdcentral Ã–stertull		Present	Present	Above or equals to 75	Absent	5	Present	Compliant		Absent
40787	48-40787-Jan 11, 2016 12:00:00 AM	Control group	Present		Absent	Female		Absent	Absent	Absent	Aleris VÃ¥rdcentral Ã–stertull		Absent	Present	Between 65-74	Absent	3	Present	Non compliant		Absent
408494	48-408494-Jan 11, 2016 12:00:00 AM	Control group	Absent		Absent	Male		Absent	Present	Absent	Aleris VÃ¥rdcentral Ã–stertull		Absent	Present	Above or equals to 75	Absent	3	Present	Non compliant		Absent
41467	48-41467-Jan 11, 2016 12:00:00 AM	Control group	Absent		Absent	Female		Absent	Absent	Absent	Aleris VÃ¥rdcentral Ã–stertull		Absent	Present	Above or equals to 75	Absent	3	Present	Non compliant		Absent
415026	48-415026-Jan 11, 2016 12:00:00 AM	Control group	Absent		Absent	Male		Absent	Present	Absent	Aleris VÃ¥rdcentral Ã–stertull		Absent	Present	Between 65-74	Present	3	Present	Non compliant		Absent
415158	48-415158-Jan 11, 2016 12:00:00 AM	Control group	Absent		Absent	Male		Absent	Absent	Absent	Aleris VÃ¥rdcentral Ã–stertull		Present	Present	Above or equals to 75	Absent	4	Present	Non compliant		Absent
417606	48-417606-Jan 11, 2016 12:00:00 AM	Control group	Present		Absent	Male		Present	Absent	Absent	Aleris VÃ¥rdcentral Ã–stertull		Absent	Present	Between 65-74	Absent	2	Present	Compliant		Absent
417931	48-417931-Jan 11, 2016 12:00:00 AM	Control group	Present		Absent	Male		Absent	Present	Absent	Aleris VÃ¥rdcentral Ã–stertull		Present	Present	Above or equals to 75	Absent	6	Present	Non compliant		Absent
433405	48-433405-Jan 11, 2016 12:00:00 AM	Control group	Present		Absent	Female		Present	Absent	Absent	Aleris VÃ¥rdcentral Ã–stertull		Present	Present	Between 65-74	Absent	5	Present	Compliant		Absent
44055	48-44055-Jan 11, 2016 12:00:00 AM	Control group	Present		Absent	Male		Present	Present	Absent	Aleris VÃ¥rdcentral Ã–stertull		Absent	Present	Above or equals to 75	Absent	4	Present	Compliant		Absent
44307	48-44307-Jan 11, 2016 12:00:00 AM	Control group	Absent		Absent	Female		Absent	Absent	Absent	Aleris VÃ¥rdcentral Ã–stertull		Absent	Present	Between 65-74	Absent	2	Present	Non compliant		Absent
443791	48-443791-Jan 11, 2016 12:00:00 AM	Control group	Present		Absent	Male		Present	Present	Absent	Aleris VÃ¥rdcentral Ã–stertull		Absent	Present	Between 65-74	Absent	4	Present	Compliant		Present
44933	48-44933-Jan 11, 2016 12:00:00 AM	Control group	Present		Absent	Male		Present	Present	Absent	Aleris VÃ¥rdcentral Ã–stertull		Absent	Present	Above or equals to 75	Present	5	Present	Compliant		Absent
449458	48-449458-Jan 11, 2016 12:00:00 AM	Control group	Present		Absent	Male		Present	Present	Absent	Aleris VÃ¥rdcentral Ã–stertull		Present	Present	Between 65-74	Absent	5	Present	Compliant		Absent
453346	48-453346-Jan 11, 2016 12:00:00 AM	Control group	Present		Absent	Female		Present	Present	Absent	Aleris VÃ¥rdcentral Ã–stertull		Present	Present	Above or equals to 75	Present	8	Present	Compliant		Absent
461344	48-461344-Jan 11, 2016 12:00:00 AM	Control group	Present		Absent	Female		Absent	Present	Absent	Aleris VÃ¥rdcentral Ã–stertull		Absent	Present	Above or equals to 75	Absent	5	Present	Non compliant		Absent
466115	48-466115-Jan 11, 2016 12:00:00 AM	Control group	Present		Absent	Male		Present	Present	Absent	Aleris VÃ¥rdcentral Ã–stertull		Absent	Present	Above or equals to 75	Present	6	Present	Compliant		Present
471271	48-471271-Jan 11, 2016 12:00:00 AM	Control group	Present		Absent	Male		Present	Present	Absent	Aleris VÃ¥rdcentral Ã–stertull		Absent	Present	Under 65	Present	3	Present	Compliant		Absent
472087	48-472087-Jan 11, 2016 12:00:00 AM	Control group	Present		Absent	Female		Absent	Present	Absent	Aleris VÃ¥rdcentral Ã–stertull		Absent	Present	Above or equals to 75	Present	6	Present	Non compliant		Absent
47383	48-47383-Jan 11, 2016 12:00:00 AM	Control group	Present		Absent	Male		Present	Absent	Absent	Aleris VÃ¥rdcentral Ã–stertull		Absent	Present	Above or equals to 75	Absent	3	Present	Compliant		Absent
485627	48-485627-Jan 11, 2016 12:00:00 AM	Control group	Present		Absent	Male		Present	Absent	Absent	Aleris VÃ¥rdcentral Ã–stertull		Present	Present	Above or equals to 75	Present	7	Present	Compliant		Present
486622	48-486622-Jan 11, 2016 12:00:00 AM	Control group	Present		Absent	Male		Absent	Absent	Absent	Aleris VÃ¥rdcentral Ã–stertull		Absent	Present	Above or equals to 75	Absent	4	Present	Non compliant		Present
497463	48-497463-Jan 11, 2016 12:00:00 AM	Control group	Present		Absent	Female		Present	Absent	Absent	Aleris VÃ¥rdcentral Ã–stertull		Present	Present	Between 65-74	Absent	5	Present	Compliant		Absent
506339	48-506339-Jan 11, 2016 12:00:00 AM	Control group	Present		Absent	Female		Absent	Absent	Absent	Aleris VÃ¥rdcentral Ã–stertull		Present	Present	Above or equals to 75	Absent	6	Present	Non compliant		Absent
520632	48-520632-Jan 11, 2016 12:00:00 AM	Control group	Present		Absent	Female		Present	Absent	Absent	Aleris VÃ¥rdcentral Ã–stertull		Absent	Present	Above or equals to 75	Absent	4	Present	Compliant		Absent
524433	48-524433-Jan 11, 2016 12:00:00 AM	Control group	Absent		Absent	Male		Absent	Absent	Absent	Aleris VÃ¥rdcentral Ã–stertull		Absent	Present	Between 65-74	Absent	1	Present	Non compliant		Absent
532263	48-532263-Jan 11, 2016 12:00:00 AM	Control group	Present		Absent	Female		Absent	Absent	Absent	Aleris VÃ¥rdcentral Ã–stertull		Absent	Present	Above or equals to 75	Present	5	Present	Non compliant		Absent
53235	48-53235-Jan 11, 2016 12:00:00 AM	Control group	Present		Absent	Female		Present	Present	Absent	Aleris VÃ¥rdcentral Ã–stertull		Absent	Present	Between 65-74	Absent	5	Present	Compliant		Present
543509	48-543509-Jan 11, 2016 12:00:00 AM	Control group	Present		Absent	Male		Present	Absent	Absent	Aleris VÃ¥rdcentral Ã–stertull		Present	Present	Above or equals to 75	Present	6	Present	Compliant		Absent
550141	48-550141-Jan 11, 2016 12:00:00 AM	Control group	Present		Absent	Female		Present	Absent	Absent	Aleris VÃ¥rdcentral Ã–stertull		Present	Present	Above or equals to 75	Present	7	Present	Compliant		Absent
550339	48-550339-Jan 11, 2016 12:00:00 AM	Control group	Present		Absent	Female		Present	Present	Absent	Aleris VÃ¥rdcentral Ã–stertull		Present	Present	Above or equals to 75	Absent	8	Present	Compliant		Present
5509891	48-5509891-Jan 11, 2016 12:00:00 AM	Control group	Present		Absent	Female		Present	Absent	Absent	Aleris VÃ¥rdcentral Ã–stertull		Absent	Present	Above or equals to 75	Absent	5	Present	Compliant		Present
552386	48-552386-Jan 11, 2016 12:00:00 AM	Control group	Present		Absent	Male		Present	Absent	Absent	Aleris VÃ¥rdcentral Ã–stertull		Absent	Present	Above or equals to 75	Absent	3	Present	Compliant		Absent
553924	48-553924-Jan 11, 2016 12:00:00 AM	Control group	Present		Absent	Male		Present	Absent	Absent	Aleris VÃ¥rdcentral Ã–stertull		Absent	Present	Between 65-74	Absent	3	Present	Compliant		Present
556078	48-556078-Jan 11, 2016 12:00:00 AM	Control group	Present		Absent	Male		Absent	Absent	Absent	Aleris VÃ¥rdcentral Ã–stertull		Absent	Present	Between 65-74	Absent	2	Present	Non compliant		Absent
55705	48-55705-Jan 11, 2016 12:00:00 AM	Control group	Present		Absent	Female		Present	Absent	Absent	Aleris VÃ¥rdcentral Ã–stertull		Absent	Present	Above or equals to 75	Present	5	Present	Compliant		Absent
55779	48-55779-Jan 11, 2016 12:00:00 AM	Control group	Absent		Absent	Female		Present	Absent	Absent	Aleris VÃ¥rdcentral Ã–stertull		Absent	Present	Between 65-74	Absent	2	Present	Compliant		Absent
559423	48-559423-Jan 11, 2016 12:00:00 AM	Control group	Present		Absent	Female		Present	Present	Absent	Aleris VÃ¥rdcentral Ã–stertull		Absent	Present	Above or equals to 75	Present	6	Present	Compliant		Absent
561043	48-561043-Jan 11, 2016 12:00:00 AM	Control group	Present		Absent	Female		Present	Present	Absent	Aleris VÃ¥rdcentral Ã–stertull		Absent	Present	Above or equals to 75	Absent	5	Present	Compliant		Absent
561376	48-561376-Jan 11, 2016 12:00:00 AM	Control group	Present		Absent	Male		Present	Present	Absent	Aleris VÃ¥rdcentral Ã–stertull		Absent	Present	Above or equals to 75	Absent	4	Present	Compliant		Absent
561469	48-561469-Jan 11, 2016 12:00:00 AM	Control group	Present		Absent	Female		Present	Absent	Absent	Aleris VÃ¥rdcentral Ã–stertull		Absent	Present	Between 65-74	Present	4	Present	Compliant		Absent
56526	48-56526-Jan 11, 2016 12:00:00 AM	Control group	Absent		Absent	Male		Absent	Absent	Absent	Aleris VÃ¥rdcentral Ã–stertull		Absent	Present	Between 65-74	Absent	1	Present	Non compliant		Absent
565784	48-565784-Jan 11, 2016 12:00:00 AM	Control group	Present		Absent	Male		Present	Present	Absent	Aleris VÃ¥rdcentral Ã–stertull		Present	Present	Above or equals to 75	Present	8	Present	Compliant		Present
569082	48-569082-Jan 11, 2016 12:00:00 AM	Control group	Present		Absent	Male		Present	Present	Absent	Aleris VÃ¥rdcentral Ã–stertull		Present	Present	Above or equals to 75	Absent	6	Present	Compliant		Absent
56973	48-56973-Jan 11, 2016 12:00:00 AM	Control group	Present		Absent	Male		Present	Absent	Absent	Aleris VÃ¥rdcentral Ã–stertull		Absent	Present	Under 65	Present	2	Present	Compliant		Absent
57644	48-57644-Jan 11, 2016 12:00:00 AM	Control group	Present		Absent	Female		Present	Present	Absent	Aleris VÃ¥rdcentral Ã–stertull		Absent	Present	Above or equals to 75	Absent	6	Present	Compliant		Present
57701	48-57701-Jan 11, 2016 12:00:00 AM	Control group	Present		Absent	Male		Absent	Absent	Absent	Aleris VÃ¥rdcentral Ã–stertull		Present	Present	Above or equals to 75	Present	6	Present	Non compliant		Absent
5873716	48-5873716-Jan 11, 2016 12:00:00 AM	Control group	Absent		Absent	Male		Present	Absent	Absent	Aleris VÃ¥rdcentral Ã–stertull		Absent	Present	Between 65-74	Present	2	Present	Compliant		Absent
588796	48-588796-Jan 11, 2016 12:00:00 AM	Control group	Present		Absent	Male		Present	Absent	Absent	Aleris VÃ¥rdcentral Ã–stertull		Absent	Present	Between 65-74	Absent	3	Present	Compliant		Present
589329	48-589329-Jan 11, 2016 12:00:00 AM	Control group	Present		Absent	Male		Present	Present	Absent	Aleris VÃ¥rdcentral Ã–stertull		Absent	Present	Above or equals to 75	Absent	5	Present	Compliant		Present
593196	48-593196-Jan 11, 2016 12:00:00 AM	Control group	Present		Absent	Male		Absent	Absent	Absent	Aleris VÃ¥rdcentral Ã–stertull		Absent	Present	Above or equals to 75	Absent	3	Present	Non compliant		Absent
59750	48-59750-Jan 11, 2016 12:00:00 AM	Control group	Absent		Absent	Male		Present	Absent	Absent	Aleris VÃ¥rdcentral Ã–stertull		Present	Present	Above or equals to 75	Absent	4	Present	Compliant		Absent
599665	48-599665-Jan 11, 2016 12:00:00 AM	Control group	Present		Absent	Male		Present	Absent	Absent	Aleris VÃ¥rdcentral Ã–stertull		Absent	Present	Above or equals to 75	Absent	3	Present	Compliant		Absent
60857	48-60857-Jan 11, 2016 12:00:00 AM	Control group	Present		Absent	Female		Present	Absent	Absent	Aleris VÃ¥rdcentral Ã–stertull		Absent	Present	Under 65	Absent	2	Present	Compliant		Absent
609865	48-609865-Jan 11, 2016 12:00:00 AM	Control group	Present		Absent	Male		Present	Absent	Absent	Aleris VÃ¥rdcentral Ã–stertull		Present	Present	Above or equals to 75	Absent	5	Present	Compliant		Absent
64223	48-64223-Jan 11, 2016 12:00:00 AM	Control group	Absent		Absent	Male		Present	Present	Absent	Aleris VÃ¥rdcentral Ã–stertull		Absent	Present	Between 65-74	Present	3	Present	Compliant		Absent
64233	48-64233-Jan 11, 2016 12:00:00 AM	Control group	Present		Absent	Male		Present	Absent	Absent	Aleris VÃ¥rdcentral Ã–stertull		Absent	Present	Between 65-74	Absent	2	Present	Compliant		Absent
64402	48-64402-Jan 11, 2016 12:00:00 AM	Control group	Present		Absent	Male		Present	Absent	Absent	Aleris VÃ¥rdcentral Ã–stertull		Absent	Present	Under 65	Present	2	Present	Compliant		Absent
645106	48-645106-Jan 11, 2016 12:00:00 AM	Control group	Absent		Absent	Male		Present	Present	Absent	Aleris VÃ¥rdcentral Ã–stertull		Absent	Present	Above or equals to 75	Present	4	Present	Compliant		Absent
64796	48-64796-Jan 11, 2016 12:00:00 AM	Control group	Present		Absent	Male		Absent	Absent	Absent	Aleris VÃ¥rdcentral Ã–stertull		Present	Present	Above or equals to 75	Present	7	Present	Non compliant		Present
65477	48-65477-Jan 11, 2016 12:00:00 AM	Control group	Present		Absent	Male		Absent	Present	Absent	Aleris VÃ¥rdcentral Ã–stertull		Absent	Present	Above or equals to 75	Present	6	Present	Non compliant		Present
655931	48-655931-Jan 11, 2016 12:00:00 AM	Control group	Present		Absent	Male		Present	Present	Absent	Aleris VÃ¥rdcentral Ã–stertull		Absent	Present	Between 65-74	Absent	3	Present	Compliant		Absent
662714	48-662714-Jan 11, 2016 12:00:00 AM	Control group	Present		Absent	Female		Present	Absent	Absent	Aleris VÃ¥rdcentral Ã–stertull		Absent	Present	Under 65	Present	4	Present	Compliant		Present
663950	48-663950-Jan 11, 2016 12:00:00 AM	Control group	Absent		Absent	Male		Absent	Absent	Absent	Aleris VÃ¥rdcentral Ã–stertull		Absent	Present	Under 65	Present	1	Present	Non compliant		Absent
66521	48-66521-Jan 11, 2016 12:00:00 AM	Control group	Present		Absent	Female		Present	Present	Absent	Aleris VÃ¥rdcentral Ã–stertull		Present	Present	Above or equals to 75	Present	8	Present	Compliant		Absent
67084	48-67084-Jan 11, 2016 12:00:00 AM	Control group	Present		Absent	Male		Present	Absent	Absent	Aleris VÃ¥rdcentral Ã–stertull		Absent	Present	Above or equals to 75	Absent	3	Present	Compliant		Absent
67853	48-67853-Jan 11, 2016 12:00:00 AM	Control group	Present		Absent	Male		Present	Present	Absent	Aleris VÃ¥rdcentral Ã–stertull		Absent	Present	Above or equals to 75	Present	5	Present	Compliant		Absent
68031	48-68031-Jan 11, 2016 12:00:00 AM	Control group	Absent		Absent	Female		Present	Absent	Absent	Aleris VÃ¥rdcentral Ã–stertull		Absent	Present	Above or equals to 75	Absent	3	Present	Compliant		Absent
683566	48-683566-Jan 11, 2016 12:00:00 AM	Control group	Present		Absent	Female		Present	Absent	Absent	Aleris VÃ¥rdcentral Ã–stertull		Absent	Present	Above or equals to 75	Absent	4	Present	Compliant		Absent
68534	48-68534-Jan 11, 2016 12:00:00 AM	Control group	Absent		Absent	Female		Present	Present	Absent	Aleris VÃ¥rdcentral Ã–stertull		Absent	Present	Above or equals to 75	Absent	4	Present	Compliant		Absent
697458	48-697458-Jan 11, 2016 12:00:00 AM	Control group	Present		Absent	Female		Present	Absent	Absent	Aleris VÃ¥rdcentral Ã–stertull		Absent	Present	Above or equals to 75	Absent	4	Present	Compliant		Absent
69773	48-69773-Jan 11, 2016 12:00:00 AM	Control group	Present		Absent	Male		Present	Absent	Absent	Aleris VÃ¥rdcentral Ã–stertull		Absent	Present	Between 65-74	Absent	2	Present	Compliant		Absent
70268	48-70268-Jan 11, 2016 12:00:00 AM	Control group	Present		Absent	Female		Present	Absent	Absent	Aleris VÃ¥rdcentral Ã–stertull		Absent	Present	Above or equals to 75	Present	5	Present	Compliant		Absent
706125	48-706125-Jan 11, 2016 12:00:00 AM	Control group	Present		Absent	Male		Present	Absent	Absent	Aleris VÃ¥rdcentral Ã–stertull		Absent	Present	Above or equals to 75	Absent	3	Present	Compliant		Absent
70619	48-70619-Jan 11, 2016 12:00:00 AM	Control group	Present		Absent	Male		Present	Present	Absent	Aleris VÃ¥rdcentral Ã–stertull		Present	Present	Under 65	Present	6	Present	Compliant		Present
707583	48-707583-Jan 11, 2016 12:00:00 AM	Control group	Present		Absent	Female		Absent	Absent	Absent	Aleris VÃ¥rdcentral Ã–stertull		Present	Present	Above or equals to 75	Absent	6	Present	Non compliant		Absent
71195	48-71195-Jan 11, 2016 12:00:00 AM	Control group	Present		Absent	Male		Absent	Present	Absent	Aleris VÃ¥rdcentral Ã–stertull		Absent	Present	Under 65	Absent	2	Present	Non compliant		Absent
71570	48-71570-Jan 11, 2016 12:00:00 AM	Control group	Absent		Absent	Male		Present	Absent	Absent	Aleris VÃ¥rdcentral Ã–stertull		Absent	Present	Between 65-74	Absent	1	Present	Compliant		Absent
72355	48-72355-Jan 11, 2016 12:00:00 AM	Control group	Present		Absent	Male		Present	Present	Absent	Aleris VÃ¥rdcentral Ã–stertull		Absent	Present	Above or equals to 75	Present	6	Present	Compliant		Present
72432	48-72432-Jan 11, 2016 12:00:00 AM	Control group	Present		Absent	Female		Present	Present	Absent	Aleris VÃ¥rdcentral Ã–stertull		Absent	Present	Above or equals to 75	Present	6	Present	Compliant		Absent
724477	48-724477-Jan 11, 2016 12:00:00 AM	Control group	Present		Absent	Male		Absent	Present	Absent	Aleris VÃ¥rdcentral Ã–stertull		Absent	Present	Between 65-74	Present	5	Present	Non compliant		Present
725447	48-725447-Jan 11, 2016 12:00:00 AM	Control group	Present		Absent	Male		Absent	Present	Absent	Aleris VÃ¥rdcentral Ã–stertull		Absent	Present	Above or equals to 75	Absent	4	Present	Non compliant		Absent
72986	48-72986-Jan 11, 2016 12:00:00 AM	Control group	Present		Absent	Female		Absent	Absent	Absent	Aleris VÃ¥rdcentral Ã–stertull		Absent	Present	Between 65-74	Absent	3	Present	Non compliant		Absent
73220	48-73220-Jan 11, 2016 12:00:00 AM	Control group	Absent		Absent	Male		Present	Absent	Absent	Aleris VÃ¥rdcentral Ã–stertull		Present	Present	Between 65-74	Absent	3	Present	Compliant		Absent
732722	48-732722-Jan 11, 2016 12:00:00 AM	Control group	Present		Absent	Male		Present	Absent	Absent	Aleris VÃ¥rdcentral Ã–stertull		Absent	Present	Above or equals to 75	Absent	4	Present	Compliant		Present
742625	48-742625-Jan 11, 2016 12:00:00 AM	Control group	Absent		Absent	Female		Absent	Absent	Absent	Aleris VÃ¥rdcentral Ã–stertull		Absent	Present	Between 65-74	Absent	2	Present	Non compliant		Absent
75272	48-75272-Jan 11, 2016 12:00:00 AM	Control group	Present		Absent	Female		Present	Present	Absent	Aleris VÃ¥rdcentral Ã–stertull		Present	Present	Above or equals to 75	Present	8	Present	Compliant		Absent
762899	48-762899-Jan 11, 2016 12:00:00 AM	Control group	Absent		Absent	Male		Present	Absent	Absent	Aleris VÃ¥rdcentral Ã–stertull		Present	Present	Between 65-74	Present	4	Present	Compliant		Absent
767665	48-767665-Jan 11, 2016 12:00:00 AM	Control group	Present		Absent	Male		Present	Absent	Absent	Aleris VÃ¥rdcentral Ã–stertull		Absent	Present	Above or equals to 75	Absent	4	Present	Compliant		Present
767690	48-767690-Jan 11, 2016 12:00:00 AM	Control group	Present		Absent	Male		Present	Present	Absent	Aleris VÃ¥rdcentral Ã–stertull		Absent	Present	Above or equals to 75	Present	5	Present	Compliant		Absent
768007	48-768007-Jan 11, 2016 12:00:00 AM	Control group	Present		Absent	Female		Absent	Absent	Absent	Aleris VÃ¥rdcentral Ã–stertull		Absent	Present	Above or equals to 75	Absent	4	Present	Non compliant		Absent
769928	48-769928-Jan 11, 2016 12:00:00 AM	Control group	Present		Absent	Male		Present	Absent	Absent	Aleris VÃ¥rdcentral Ã–stertull		Absent	Present	Between 65-74	Present	4	Present	Compliant		Present
77528	48-77528-Jan 11, 2016 12:00:00 AM	Control group	Absent		Absent	Male		Present	Absent	Absent	Aleris VÃ¥rdcentral Ã–stertull		Absent	Present	Between 65-74	Absent	1	Present	Compliant		Absent
77607	48-77607-Jan 11, 2016 12:00:00 AM	Control group	Present		Absent	Female		Present	Absent	Absent	Aleris VÃ¥rdcentral Ã–stertull		Present	Present	Between 65-74	Absent	5	Present	Compliant		Absent
776149	48-776149-Jan 11, 2016 12:00:00 AM	Control group	Present		Absent	Female		Absent	Present	Absent	Aleris VÃ¥rdcentral Ã–stertull		Absent	Present	Above or equals to 75	Absent	5	Present	Non compliant		Absent
778932	48-778932-Jan 11, 2016 12:00:00 AM	Control group	Present		Absent	Female		Absent	Present	Absent	Aleris VÃ¥rdcentral Ã–stertull		Absent	Present	Above or equals to 75	Absent	5	Present	Non compliant		Absent
778961	48-778961-Jan 11, 2016 12:00:00 AM	Control group	Absent		Absent	Male		Absent	Absent	Absent	Aleris VÃ¥rdcentral Ã–stertull		Absent	Present	Between 65-74	Absent	1	Present	Non compliant		Absent
781968	48-781968-Jan 11, 2016 12:00:00 AM	Control group	Present		Absent	Female		Absent	Absent	Absent	Aleris VÃ¥rdcentral Ã–stertull		Absent	Present	Above or equals to 75	Absent	4	Present	Non compliant		Absent
782194	48-782194-Jan 11, 2016 12:00:00 AM	Control group	Present		Absent	Female		Present	Absent	Absent	Aleris VÃ¥rdcentral Ã–stertull		Absent	Present	Above or equals to 75	Absent	5	Present	Compliant		Present
782697	48-782697-Jan 11, 2016 12:00:00 AM	Control group	Present		Absent	Male		Absent	Present	Absent	Aleris VÃ¥rdcentral Ã–stertull		Absent	Present	Above or equals to 75	Absent	4	Present	Non compliant		Absent
782732	48-782732-Jan 11, 2016 12:00:00 AM	Control group	Present		Absent	Male		Present	Absent	Absent	Aleris VÃ¥rdcentral Ã–stertull		Present	Present	Above or equals to 75	Present	6	Present	Compliant		Absent
782772	48-782772-Jan 11, 2016 12:00:00 AM	Control group	Present		Absent	Male		Present	Absent	Absent	Aleris VÃ¥rdcentral Ã–stertull		Absent	Present	Above or equals to 75	Absent	4	Present	Compliant		Present
782936	48-782936-Jan 11, 2016 12:00:00 AM	Control group	Absent		Absent	Male		Present	Present	Absent	Aleris VÃ¥rdcentral Ã–stertull		Absent	Present	Between 65-74	Absent	2	Present	Compliant		Absent
782997	48-782997-Jan 11, 2016 12:00:00 AM	Control group	Present		Absent	Male		Present	Absent	Absent	Aleris VÃ¥rdcentral Ã–stertull		Absent	Present	Above or equals to 75	Absent	4	Present	Compliant		Present
785184	48-785184-Jan 11, 2016 12:00:00 AM	Control group	Present		Absent	Male		Absent	Absent	Absent	Aleris VÃ¥rdcentral Ã–stertull		Absent	Present	Between 65-74	Present	3	Present	Non compliant		Absent
78718	48-78718-Jan 11, 2016 12:00:00 AM	Control group	Absent		Absent	Female		Present	Present	Absent	Aleris VÃ¥rdcentral Ã–stertull		Present	Present	Above or equals to 75	Absent	6	Present	Compliant		Absent
798572	48-798572-Jan 11, 2016 12:00:00 AM	Control group	Present		Absent	Male		Present	Absent	Absent	Aleris VÃ¥rdcentral Ã–stertull		Absent	Present	Between 65-74	Present	3	Present	Compliant		Absent
798640	48-798640-Jan 11, 2016 12:00:00 AM	Control group	Absent		Absent	Female		Present	Absent	Absent	Aleris VÃ¥rdcentral Ã–stertull		Absent	Present	Between 65-74	Absent	2	Present	Compliant		Absent
803276	48-803276-Jan 11, 2016 12:00:00 AM	Control group	Present		Absent	Male		Absent	Absent	Absent	Aleris VÃ¥rdcentral Ã–stertull		Absent	Present	Above or equals to 75	Present	4	Present	Non compliant		Absent
803732	48-803732-Jan 11, 2016 12:00:00 AM	Control group	Present		Absent	Male		Present	Absent	Absent	Aleris VÃ¥rdcentral Ã–stertull		Absent	Present	Above or equals to 75	Present	4	Present	Compliant		Absent
804605	48-804605-Jan 11, 2016 12:00:00 AM	Control group	Present		Absent	Male		Present	Present	Absent	Aleris VÃ¥rdcentral Ã–stertull		Absent	Present	Between 65-74	Absent	4	Present	Compliant		Present
80590	48-80590-Jan 11, 2016 12:00:00 AM	Control group	Present		Absent	Male		Present	Present	Absent	Aleris VÃ¥rdcentral Ã–stertull		Absent	Present	Above or equals to 75	Absent	4	Present	Compliant		Absent
815363	48-815363-Jan 11, 2016 12:00:00 AM	Control group	Present		Absent	Male		Present	Absent	Absent	Aleris VÃ¥rdcentral Ã–stertull		Absent	Present	Under 65	Absent	1	Present	Compliant		Absent
819802	48-819802-Jan 11, 2016 12:00:00 AM	Control group	Present		Absent	Male		Present	Present	Absent	Aleris VÃ¥rdcentral Ã–stertull		Absent	Present	Above or equals to 75	Present	5	Present	Compliant		Absent
823611	48-823611-Jan 11, 2016 12:00:00 AM	Control group	Absent		Absent	Female		Present	Present	Absent	Aleris VÃ¥rdcentral Ã–stertull		Absent	Present	Above or equals to 75	Absent	4	Present	Compliant		Absent
831403	48-831403-Jan 11, 2016 12:00:00 AM	Control group	Present		Absent	Male		Absent	Present	Absent	Aleris VÃ¥rdcentral Ã–stertull		Absent	Present	Above or equals to 75	Present	5	Present	Non compliant		Absent
838417	48-838417-Jan 11, 2016 12:00:00 AM	Control group	Present		Absent	Female		Present	Absent	Absent	Aleris VÃ¥rdcentral Ã–stertull		Present	Present	Above or equals to 75	Absent	6	Present	Compliant		Absent
842755	48-842755-Jan 11, 2016 12:00:00 AM	Control group	Present		Absent	Male		Present	Absent	Absent	Aleris VÃ¥rdcentral Ã–stertull		Absent	Present	Between 65-74	Present	3	Present	Compliant		Absent
888338	48-888338-Jan 11, 2016 12:00:00 AM	Control group	Present		Absent	Female		Present	Absent	Absent	Aleris VÃ¥rdcentral Ã–stertull		Absent	Present	Between 65-74	Absent	3	Present	Compliant		Absent
892726	48-892726-Jan 11, 2016 12:00:00 AM	Control group	Present		Absent	Female		Present	Absent	Absent	Aleris VÃ¥rdcentral Ã–stertull		Absent	Present	Above or equals to 75	Absent	5	Present	Compliant		Present
901100	48-901100-Jan 11, 2016 12:00:00 AM	Control group	Present		Absent	Female		Absent	Present	Absent	Aleris VÃ¥rdcentral Ã–stertull		Absent	Present	Above or equals to 75	Present	7	Present	Non compliant		Present
910806	48-910806-Jan 11, 2016 12:00:00 AM	Control group	Present		Absent	Female		Present	Absent	Absent	Aleris VÃ¥rdcentral Ã–stertull		Present	Present	Above or equals to 75	Present	7	Present	Compliant		Absent
912014	48-912014-Jan 11, 2016 12:00:00 AM	Control group	Present		Absent	Male		Present	Present	Absent	Aleris VÃ¥rdcentral Ã–stertull		Absent	Present	Between 65-74	Present	4	Present	Compliant		Absent
913786	48-913786-Jan 11, 2016 12:00:00 AM	Control group	Absent		Absent	Female		Present	Absent	Absent	Aleris VÃ¥rdcentral Ã–stertull		Absent	Present	Between 65-74	Absent	2	Present	Compliant		Absent
925358	48-925358-Jan 11, 2016 12:00:00 AM	Control group	Present		Absent	Female		Present	Absent	Absent	Aleris VÃ¥rdcentral Ã–stertull		Absent	Present	Above or equals to 75	Absent	4	Present	Compliant		Absent
925784	48-925784-Jan 11, 2016 12:00:00 AM	Control group	Present		Absent	Female		Present	Absent	Absent	Aleris VÃ¥rdcentral Ã–stertull		Absent	Present	Between 65-74	Absent	4	Present	Compliant		Present
936521	48-936521-Jan 11, 2016 12:00:00 AM	Control group	Present		Absent	Female		Absent	Absent	Absent	Aleris VÃ¥rdcentral Ã–stertull		Absent	Present	Above or equals to 75	Absent	4	Present	Non compliant		Absent
938441	48-938441-Jan 11, 2016 12:00:00 AM	Control group	Present		Absent	Female		Absent	Present	Absent	Aleris VÃ¥rdcentral Ã–stertull		Present	Present	Above or equals to 75	Present	8	Present	Non compliant		Absent
95191	48-95191-Jan 11, 2016 12:00:00 AM	Control group	Absent		Absent	Male		Present	Present	Absent	Aleris VÃ¥rdcentral Ã–stertull		Absent	Present	Between 65-74	Present	3	Present	Compliant		Absent
96810	48-96810-Jan 11, 2016 12:00:00 AM	Control group	Present		Absent	Male		Present	Present	Absent	Aleris VÃ¥rdcentral Ã–stertull		Present	Present	Above or equals to 75	Present	7	Present	Compliant		Absent
99371	48-99371-Jan 11, 2016 12:00:00 AM	Control group	Present		Absent	Female		Absent	Present	Absent	Aleris VÃ¥rdcentral Ã–stertull		Absent	Present	Above or equals to 75	Present	6	Present	Non compliant		Absent
994974	48-994974-Jan 11, 2016 12:00:00 AM	Control group	Present		Absent	Female		Present	Absent	Absent	Aleris VÃ¥rdcentral Ã–stertull		Absent	Present	Above or equals to 75	Absent	4	Present	Compliant		Absent
1190226	48-1190226-Jan 11, 2016 12:00:00 AM	Control group	Absent		Absent	Male		Absent	Absent	Absent	Aleris VÃ¥rdcentral Ã–stertull		Absent	Present	Under 65	Absent	0	Absent	Compliant		Absent
153577	48-153577-Jan 11, 2016 12:00:00 AM	Control group	Absent		Absent	Female		Absent	Absent	Absent	Aleris VÃ¥rdcentral Ã–stertull		Absent	Present	Under 65	Absent	1	Absent	Compliant		Absent
1576765	48-1576765-Jan 11, 2016 12:00:00 AM	Control group	Absent		Absent	Male		Present	Absent	Absent	Aleris VÃ¥rdcentral Ã–stertull		Absent	Present	Under 65	Absent	0	Absent	Compliant		Absent
1694777	48-1694777-Jan 11, 2016 12:00:00 AM	Control group	Absent		Absent	Male		Present	Absent	Absent	Aleris VÃ¥rdcentral Ã–stertull		Absent	Present	Under 65	Absent	0	Absent	Compliant		Absent
1858619	48-1858619-Jan 11, 2016 12:00:00 AM	Control group	Absent		Absent	Male		Present	Absent	Absent	Aleris VÃ¥rdcentral Ã–stertull		Absent	Present	Under 65	Absent	0	Absent	Compliant		Absent
199915	48-199915-Jan 11, 2016 12:00:00 AM	Control group	Absent		Absent	Male		Absent	Absent	Absent	Aleris VÃ¥rdcentral Ã–stertull		Absent	Present	Under 65	Absent	0	Absent	Compliant		Absent
272035	48-272035-Jan 11, 2016 12:00:00 AM	Control group	Absent		Absent	Male		Absent	Absent	Absent	Aleris VÃ¥rdcentral Ã–stertull		Absent	Present	Under 65	Absent	0	Absent	Compliant		Absent
291192	48-291192-Jan 11, 2016 12:00:00 AM	Control group	Absent		Absent	Male		Absent	Absent	Absent	Aleris VÃ¥rdcentral Ã–stertull		Absent	Present	Under 65	Absent	0	Absent	Compliant		Absent
405588	48-405588-Jan 11, 2016 12:00:00 AM	Control group	Absent		Absent	Female		Absent	Absent	Absent	Aleris VÃ¥rdcentral Ã–stertull		Absent	Present	Under 65	Absent	1	Absent	Compliant		Absent
407512	48-407512-Jan 11, 2016 12:00:00 AM	Control group	Absent		Absent	Female		Absent	Absent	Absent	Aleris VÃ¥rdcentral Ã–stertull		Absent	Present	Under 65	Absent	1	Absent	Compliant		Absent
521497	48-521497-Jan 11, 2016 12:00:00 AM	Control group	Absent		Absent	Male		Absent	Absent	Absent	Aleris VÃ¥rdcentral Ã–stertull		Absent	Present	Under 65	Absent	0	Absent	Compliant		Absent
524380	48-524380-Jan 11, 2016 12:00:00 AM	Control group	Absent		Absent	Female		Absent	Absent	Absent	Aleris VÃ¥rdcentral Ã–stertull		Absent	Present	Under 65	Absent	1	Absent	Compliant		Absent
556238	48-556238-Jan 11, 2016 12:00:00 AM	Control group	Absent		Absent	Male		Absent	Absent	Absent	Aleris VÃ¥rdcentral Ã–stertull		Absent	Present	Under 65	Absent	0	Absent	Compliant		Absent
5583416	48-5583416-Jan 11, 2016 12:00:00 AM	Control group	Absent		Absent	Male		Absent	Absent	Absent	Aleris VÃ¥rdcentral Ã–stertull		Absent	Present	Under 65	Absent	0	Absent	Compliant		Absent
644406	48-644406-Jan 11, 2016 12:00:00 AM	Control group	Absent		Absent	Male		Absent	Absent	Absent	Aleris VÃ¥rdcentral Ã–stertull		Absent	Present	Under 65	Absent	0	Absent	Compliant		Absent
69226	48-69226-Jan 11, 2016 12:00:00 AM	Control group	Absent		Absent	Female		Absent	Absent	Absent	Aleris VÃ¥rdcentral Ã–stertull		Absent	Present	Under 65	Absent	1	Absent	Compliant		Absent
695920	48-695920-Jan 11, 2016 12:00:00 AM	Control group	Absent		Absent	Male		Absent	Absent	Absent	Aleris VÃ¥rdcentral Ã–stertull		Absent	Present	Under 65	Absent	0	Absent	Compliant		Absent
80373	48-80373-Jan 11, 2016 12:00:00 AM	Control group	Absent		Absent	Male		Absent	Absent	Absent	Aleris VÃ¥rdcentral Ã–stertull		Absent	Present	Under 65	Absent	0	Absent	Compliant		Absent
826723	48-826723-Jan 11, 2016 12:00:00 AM	Control group	Absent		Absent	Male		Present	Absent	Absent	Aleris VÃ¥rdcentral Ã–stertull		Absent	Present	Under 65	Absent	0	Absent	Compliant		Absent
865709	48-865709-Jan 11, 2016 12:00:00 AM	Control group	Absent		Absent	Male		Present	Absent	Absent	Aleris VÃ¥rdcentral Ã–stertull		Absent	Present	Under 65	Absent	0	Absent	Compliant		Absent
916034	48-916034-Jan 11, 2016 12:00:00 AM	Control group	Absent		Absent	Male		Present	Absent	Absent	Aleris VÃ¥rdcentral Ã–stertull		Absent	Present	Under 65	Absent	0	Absent	Compliant		Absent
988374	48-988374-Jan 11, 2016 12:00:00 AM	Control group	Absent		Absent	Male		Absent	Absent	Absent	Aleris VÃ¥rdcentral Ã–stertull		Absent	Present	Under 65	Absent	0	Absent	Compliant		Absent
116412	48-116412-Jan 11, 2016 12:00:00 AM	CDS group	Present	Present	Present	Female	Present	Present	Absent	Absent	Aleris VÃ¥rdcentral Kneippen	Compliant	Absent	Present	Above or equals to 75	Present	6	Present	Compliant	Compliant	Present
156837	48-156837-Jan 11, 2016 12:00:00 AM	CDS group	Absent	Present	Present	Male	Present	Present	Absent	Absent	Aleris VÃ¥rdcentral Kneippen	Compliant	Absent	Present	Above or equals to 75	Absent	2	Present	Compliant	Compliant	Absent
2314912	48-2314912-Jan 11, 2016 12:00:00 AM	CDS group	Absent	Present	Present	Female	Present	Present	Absent	Absent	Aleris VÃ¥rdcentral Kneippen	Compliant	Absent	Present	Between 65-74	Absent	2	Present	Compliant	Compliant	Absent
234502	48-234502-Jan 11, 2016 12:00:00 AM	CDS group	Present	Present	Present	Male	Present	Present	Absent	Absent	Aleris VÃ¥rdcentral Kneippen	Compliant	Absent	Present	Under 65	Absent	1	Present	Compliant	Compliant	Absent
56439	48-56439-Jan 11, 2016 12:00:00 AM	CDS group	Present	Present	Present	Male	Present	Present	Present	Absent	Aleris VÃ¥rdcentral Kneippen	Compliant	Present	Present	Above or equals to 75	Present	7	Present	Compliant	Compliant	Absent
74814	48-74814-Jan 11, 2016 12:00:00 AM	CDS group	Present	Present	Present	Female	Present	Present	Absent	Absent	Aleris VÃ¥rdcentral Kneippen	Compliant	Absent	Present	Above or equals to 75	Absent	4	Present	Compliant	Compliant	Absent
80974	48-80974-Jan 11, 2016 12:00:00 AM	CDS group	Present	Present	Present	Female	Present	Present	Present	Absent	Aleris VÃ¥rdcentral Kneippen	Compliant	Absent	Present	Between 65-74	Absent	4	Present	Compliant	Compliant	Absent
230444	48-230444-Jan 11, 2016 12:00:00 AM	CDS group	Present	Absent	Present	Female	Absent	Absent	Present	Absent	Aleris VÃ¥rdcentral Kneippen	Non compliant	Absent	Present	Above or equals to 75	Present	6	Present	Non compliant	Non compliant	Absent
58379	48-58379-Jan 11, 2016 12:00:00 AM	CDS group	Present	Absent	Present	Male	Absent	Absent	Absent	Absent	Aleris VÃ¥rdcentral Kneippen	Non compliant	Absent	Present	Between 65-74	Absent	2	Present	Non compliant	Non compliant	Absent
100469	48-100469-Jan 11, 2016 12:00:00 AM	CDS group	Present		Absent	Male		Absent	Present	Absent	Aleris VÃ¥rdcentral Kneippen		Absent	Present	Above or equals to 75	Absent	5	Present	Non compliant		Present
1049583	48-1049583-Jan 11, 2016 12:00:00 AM	CDS group	Present		Absent	Male		Present	Present	Absent	Aleris VÃ¥rdcentral Kneippen		Present	Present	Above or equals to 75	Present	7	Present	Compliant		Absent
105387	48-105387-Jan 11, 2016 12:00:00 AM	CDS group	Present		Absent	Male		Present	Absent	Absent	Aleris VÃ¥rdcentral Kneippen		Absent	Present	Between 65-74	Absent	2	Present	Compliant		Absent
1062215	48-1062215-Jan 11, 2016 12:00:00 AM	CDS group	Absent		Absent	Male		Present	Absent	Absent	Aleris VÃ¥rdcentral Kneippen		Absent	Present	Under 65	Absent	1	Present	Compliant		Present
107829	48-107829-Jan 11, 2016 12:00:00 AM	CDS group	Present		Absent	Male		Present	Absent	Absent	Aleris VÃ¥rdcentral Kneippen		Absent	Present	Above or equals to 75	Absent	3	Present	Compliant		Absent
1078865	48-1078865-Jan 11, 2016 12:00:00 AM	CDS group	Present		Absent	Male		Absent	Absent	Absent	Aleris VÃ¥rdcentral Kneippen		Absent	Present	Above or equals to 75	Absent	3	Present	Non compliant		Absent
109522	48-109522-Jan 11, 2016 12:00:00 AM	CDS group	Absent		Absent	Male		Present	Absent	Absent	Aleris VÃ¥rdcentral Kneippen		Absent	Present	Under 65	Present	1	Present	Compliant		Absent
1102218	48-1102218-Jan 11, 2016 12:00:00 AM	CDS group	Absent		Absent	Male		Absent	Absent	Absent	Aleris VÃ¥rdcentral Kneippen		Absent	Present	Under 65	Absent	1	Present	Non compliant		Present
1112665	48-1112665-Jan 11, 2016 12:00:00 AM	CDS group	Present		Absent	Male		Present	Absent	Absent	Aleris VÃ¥rdcentral Kneippen		Absent	Present	Between 65-74	Present	4	Present	Compliant		Present
1145024	48-1145024-Jan 11, 2016 12:00:00 AM	CDS group	Absent		Absent	Male		Present	Absent	Absent	Aleris VÃ¥rdcentral Kneippen		Absent	Present	Under 65	Absent	1	Present	Compliant		Present
115585	48-115585-Jan 11, 2016 12:00:00 AM	CDS group	Present		Absent	Female		Absent	Absent	Absent	Aleris VÃ¥rdcentral Kneippen		Absent	Present	Under 65	Present	3	Present	Non compliant		Absent
1158289	48-1158289-Jan 11, 2016 12:00:00 AM	CDS group	Present		Absent	Female		Absent	Present	Absent	Aleris VÃ¥rdcentral Kneippen		Absent	Present	Above or equals to 75	Present	7	Present	Non compliant		Present
1178598	48-1178598-Jan 11, 2016 12:00:00 AM	CDS group	Present		Absent	Female		Absent	Present	Absent	Aleris VÃ¥rdcentral Kneippen		Absent	Present	Between 65-74	Absent	5	Present	Non compliant		Present
119287	48-119287-Jan 11, 2016 12:00:00 AM	CDS group	Present		Absent	Male		Absent	Absent	Absent	Aleris VÃ¥rdcentral Kneippen		Present	Present	Between 65-74	Absent	5	Present	Non compliant		Present
1204809	48-1204809-Jan 11, 2016 12:00:00 AM	CDS group	Present		Absent	Female		Absent	Absent	Absent	Aleris VÃ¥rdcentral Kneippen		Absent	Present	Under 65	Absent	2	Present	Non compliant		Absent
124233	48-124233-Jan 11, 2016 12:00:00 AM	CDS group	Present		Absent	Female		Absent	Absent	Absent	Aleris VÃ¥rdcentral Kneippen		Absent	Present	Above or equals to 75	Absent	4	Present	Non compliant		Absent
1245893	48-1245893-Jan 11, 2016 12:00:00 AM	CDS group	Present		Absent	Female		Present	Present	Absent	Aleris VÃ¥rdcentral Kneippen		Absent	Present	Above or equals to 75	Absent	6	Present	Compliant		Present
1254614	48-1254614-Jan 11, 2016 12:00:00 AM	CDS group	Present		Absent	Male		Present	Absent	Absent	Aleris VÃ¥rdcentral Kneippen		Absent	Present	Above or equals to 75	Absent	3	Present	Compliant		Absent
128821	48-128821-Jan 11, 2016 12:00:00 AM	CDS group	Absent		Absent	Male		Present	Absent	Absent	Aleris VÃ¥rdcentral Kneippen		Absent	Present	Between 65-74	Absent	1	Present	Compliant		Absent
1299897	48-1299897-Jan 11, 2016 12:00:00 AM	CDS group	Present		Absent	Male		Present	Absent	Absent	Aleris VÃ¥rdcentral Kneippen		Absent	Present	Above or equals to 75	Absent	3	Present	Compliant		Absent
1331149	48-1331149-Jan 11, 2016 12:00:00 AM	CDS group	Present		Absent	Male		Present	Absent	Absent	Aleris VÃ¥rdcentral Kneippen		Absent	Present	Between 65-74	Present	3	Present	Compliant		Absent
133665	48-133665-Jan 11, 2016 12:00:00 AM	CDS group	Present		Absent	Female		Present	Present	Absent	Aleris VÃ¥rdcentral Kneippen		Absent	Present	Above or equals to 75	Present	6	Present	Compliant		Absent
139569	48-139569-Jan 11, 2016 12:00:00 AM	CDS group	Absent		Absent	Male		Absent	Absent	Absent	Aleris VÃ¥rdcentral Kneippen		Absent	Present	Above or equals to 75	Absent	2	Present	Non compliant		Absent
1400188	48-1400188-Jan 11, 2016 12:00:00 AM	CDS group	Present		Absent	Female		Present	Absent	Absent	Aleris VÃ¥rdcentral Kneippen		Absent	Present	Above or equals to 75	Absent	4	Present	Compliant		Absent
1407426	48-1407426-Jan 11, 2016 12:00:00 AM	CDS group	Present		Absent	Male		Absent	Present	Absent	Aleris VÃ¥rdcentral Kneippen		Absent	Present	Between 65-74	Absent	3	Present	Non compliant		Absent
141097	48-141097-Jan 11, 2016 12:00:00 AM	CDS group	Absent		Absent	Male		Absent	Absent	Absent	Aleris VÃ¥rdcentral Kneippen		Absent	Present	Under 65	Present	1	Present	Non compliant		Absent
1417463	48-1417463-Jan 11, 2016 12:00:00 AM	CDS group	Present		Absent	Female		Absent	Absent	Absent	Aleris VÃ¥rdcentral Kneippen		Absent	Present	Above or equals to 75	Absent	4	Present	Non compliant		Absent
141791	48-141791-Jan 11, 2016 12:00:00 AM	CDS group	Present		Absent	Male		Present	Present	Absent	Aleris VÃ¥rdcentral Kneippen		Absent	Present	Above or equals to 75	Absent	4	Present	Compliant		Absent
1418336	48-1418336-Jan 11, 2016 12:00:00 AM	CDS group	Absent		Absent	Female		Present	Absent	Absent	Aleris VÃ¥rdcentral Kneippen		Absent	Present	Above or equals to 75	Absent	3	Present	Compliant		Absent
142930	48-142930-Jan 11, 2016 12:00:00 AM	CDS group	Present		Absent	Male		Absent	Present	Absent	Aleris VÃ¥rdcentral Kneippen		Absent	Present	Above or equals to 75	Absent	4	Present	Non compliant		Absent
1439888	48-1439888-Jan 11, 2016 12:00:00 AM	CDS group	Present		Absent	Female		Present	Absent	Absent	Aleris VÃ¥rdcentral Kneippen		Absent	Present	Above or equals to 75	Absent	4	Present	Compliant		Absent
1441605	48-1441605-Jan 11, 2016 12:00:00 AM	CDS group	Present		Absent	Male		Present	Present	Absent	Aleris VÃ¥rdcentral Kneippen		Absent	Present	Between 65-74	Present	5	Present	Compliant		Present
1444609	48-1444609-Jan 11, 2016 12:00:00 AM	CDS group	Present		Absent	Female		Present	Absent	Absent	Aleris VÃ¥rdcentral Kneippen		Absent	Present	Between 65-74	Absent	4	Present	Compliant		Present
1444937	48-1444937-Jan 11, 2016 12:00:00 AM	CDS group	Present		Absent	Male		Present	Absent	Absent	Aleris VÃ¥rdcentral Kneippen		Absent	Present	Between 65-74	Present	4	Present	Compliant		Present
1446378	48-1446378-Jan 11, 2016 12:00:00 AM	CDS group	Present		Absent	Female		Present	Absent	Absent	Aleris VÃ¥rdcentral Kneippen		Absent	Present	Above or equals to 75	Absent	4	Present	Compliant		Absent
145241	48-145241-Jan 11, 2016 12:00:00 AM	CDS group	Present		Absent	Female		Present	Absent	Absent	Aleris VÃ¥rdcentral Kneippen		Absent	Present	Above or equals to 75	Absent	4	Present	Compliant		Absent
1454593	48-1454593-Jan 11, 2016 12:00:00 AM	CDS group	Absent		Absent	Male		Present	Absent	Absent	Aleris VÃ¥rdcentral Kneippen		Absent	Present	Above or equals to 75	Absent	2	Present	Compliant		Absent
1461827	48-1461827-Jan 11, 2016 12:00:00 AM	CDS group	Absent		Absent	Male		Present	Present	Absent	Aleris VÃ¥rdcentral Kneippen		Absent	Present	Under 65	Absent	1	Present	Compliant		Absent
1464870	48-1464870-Jan 11, 2016 12:00:00 AM	CDS group	Present		Absent	Male		Present	Present	Absent	Aleris VÃ¥rdcentral Kneippen		Absent	Present	Above or equals to 75	Absent	4	Present	Compliant		Absent
1471543	48-1471543-Jan 11, 2016 12:00:00 AM	CDS group	Present		Absent	Female		Present	Absent	Absent	Aleris VÃ¥rdcentral Kneippen		Absent	Present	Above or equals to 75	Absent	4	Present	Compliant		Absent
1478081	48-1478081-Jan 11, 2016 12:00:00 AM	CDS group	Present		Absent	Male		Present	Absent	Absent	Aleris VÃ¥rdcentral Kneippen		Absent	Present	Above or equals to 75	Absent	4	Present	Compliant		Present
1485823	48-1485823-Jan 11, 2016 12:00:00 AM	CDS group	Present		Absent	Female		Present	Absent	Absent	Aleris VÃ¥rdcentral Kneippen		Absent	Present	Above or equals to 75	Absent	4	Present	Compliant		Absent
1491682	48-1491682-Jan 11, 2016 12:00:00 AM	CDS group	Present		Absent	Male		Present	Present	Absent	Aleris VÃ¥rdcentral Kneippen		Absent	Present	Above or equals to 75	Absent	4	Present	Compliant		Absent
1494585	48-1494585-Jan 11, 2016 12:00:00 AM	CDS group	Present		Absent	Female		Absent	Absent	Absent	Aleris VÃ¥rdcentral Kneippen		Absent	Present	Between 65-74	Absent	4	Present	Non compliant		Present
150216	48-150216-Jan 11, 2016 12:00:00 AM	CDS group	Present		Absent	Female		Present	Absent	Absent	Aleris VÃ¥rdcentral Kneippen		Present	Present	Above or equals to 75	Absent	6	Present	Compliant		Absent
1503959	48-1503959-Jan 11, 2016 12:00:00 AM	CDS group	Present		Absent	Male		Absent	Absent	Absent	Aleris VÃ¥rdcentral Kneippen		Absent	Present	Above or equals to 75	Present	5	Present	Non compliant		Present
1505595	48-1505595-Jan 11, 2016 12:00:00 AM	CDS group	Absent		Absent	Female		Present	Absent	Absent	Aleris VÃ¥rdcentral Kneippen		Absent	Present	Above or equals to 75	Absent	3	Present	Compliant		Absent
1511360	48-1511360-Jan 11, 2016 12:00:00 AM	CDS group	Present		Absent	Male		Absent	Absent	Absent	Aleris VÃ¥rdcentral Kneippen		Absent	Present	Above or equals to 75	Present	4	Present	Non compliant		Absent
1511729	48-1511729-Jan 11, 2016 12:00:00 AM	CDS group	Present		Absent	Female		Present	Absent	Absent	Aleris VÃ¥rdcentral Kneippen		Absent	Present	Between 65-74	Absent	3	Present	Compliant		Absent
1526338	48-1526338-Jan 11, 2016 12:00:00 AM	CDS group	Present		Absent	Male		Present	Absent	Absent	Aleris VÃ¥rdcentral Kneippen		Absent	Present	Between 65-74	Present	3	Present	Compliant		Absent
1542216	48-1542216-Jan 11, 2016 12:00:00 AM	CDS group	Present		Absent	Male		Present	Absent	Absent	Aleris VÃ¥rdcentral Kneippen		Present	Present	Between 65-74	Absent	5	Present	Compliant		Present
154347	48-154347-Jan 11, 2016 12:00:00 AM	CDS group	Present		Absent	Male		Present	Absent	Absent	Aleris VÃ¥rdcentral Kneippen		Present	Present	Above or equals to 75	Absent	5	Present	Compliant		Absent
1545269	48-1545269-Jan 11, 2016 12:00:00 AM	CDS group	Present		Absent	Female		Present	Absent	Absent	Aleris VÃ¥rdcentral Kneippen		Absent	Present	Above or equals to 75	Present	5	Present	Compliant		Absent
1562624	48-1562624-Jan 11, 2016 12:00:00 AM	CDS group	Present		Absent	Male		Present	Absent	Absent	Aleris VÃ¥rdcentral Kneippen		Absent	Present	Between 65-74	Present	3	Present	Compliant		Absent
1569520	48-1569520-Jan 11, 2016 12:00:00 AM	CDS group	Present		Absent	Male		Present	Present	Absent	Aleris VÃ¥rdcentral Kneippen		Absent	Present	Above or equals to 75	Present	5	Present	Compliant		Absent
1575283	48-1575283-Jan 11, 2016 12:00:00 AM	CDS group	Present		Absent	Male		Present	Present	Absent	Aleris VÃ¥rdcentral Kneippen		Present	Present	Above or equals to 75	Present	8	Present	Compliant		Present
1578313	48-1578313-Jan 11, 2016 12:00:00 AM	CDS group	Present		Absent	Female		Present	Absent	Absent	Aleris VÃ¥rdcentral Kneippen		Present	Present	Between 65-74	Absent	5	Present	Compliant		Absent
1594687	48-1594687-Jan 11, 2016 12:00:00 AM	CDS group	Present		Absent	Female		Present	Absent	Absent	Aleris VÃ¥rdcentral Kneippen		Present	Present	Above or equals to 75	Absent	6	Present	Compliant		Absent
1620018	48-1620018-Jan 11, 2016 12:00:00 AM	CDS group	Present		Absent	Male		Present	Present	Absent	Aleris VÃ¥rdcentral Kneippen		Absent	Present	Above or equals to 75	Present	5	Present	Compliant		Absent
1629947	48-1629947-Jan 11, 2016 12:00:00 AM	CDS group	Present		Absent	Female		Absent	Absent	Absent	Aleris VÃ¥rdcentral Kneippen		Absent	Present	Above or equals to 75	Absent	4	Present	Non compliant		Absent
1630848	48-1630848-Jan 11, 2016 12:00:00 AM	CDS group	Present		Absent	Female		Absent	Absent	Absent	Aleris VÃ¥rdcentral Kneippen		Absent	Present	Under 65	Absent	2	Present	Non compliant		Absent
1634627	48-1634627-Jan 11, 2016 12:00:00 AM	CDS group	Present		Absent	Male		Absent	Absent	Absent	Aleris VÃ¥rdcentral Kneippen		Absent	Present	Between 65-74	Absent	2	Present	Non compliant		Absent
1638504	48-1638504-Jan 11, 2016 12:00:00 AM	CDS group	Present		Absent	Male		Present	Absent	Absent	Aleris VÃ¥rdcentral Kneippen		Absent	Present	Above or equals to 75	Present	4	Present	Compliant		Absent
1676504	48-1676504-Jan 11, 2016 12:00:00 AM	CDS group	Present		Absent	Male		Present	Absent	Absent	Aleris VÃ¥rdcentral Kneippen		Present	Present	Between 65-74	Absent	4	Present	Compliant		Absent
1685711	48-1685711-Jan 11, 2016 12:00:00 AM	CDS group	Present		Absent	Female		Present	Absent	Absent	Aleris VÃ¥rdcentral Kneippen		Absent	Present	Between 65-74	Absent	3	Present	Compliant		Absent
1687766	48-1687766-Jan 11, 2016 12:00:00 AM	CDS group	Present		Absent	Male		Absent	Present	Absent	Aleris VÃ¥rdcentral Kneippen		Present	Present	Above or equals to 75	Absent	6	Present	Non compliant		Absent
1688056	48-1688056-Jan 11, 2016 12:00:00 AM	CDS group	Present		Absent	Female		Present	Present	Absent	Aleris VÃ¥rdcentral Kneippen		Absent	Present	Above or equals to 75	Present	7	Present	Compliant		Present
1699518	48-1699518-Jan 11, 2016 12:00:00 AM	CDS group	Present		Absent	Male		Present	Absent	Absent	Aleris VÃ¥rdcentral Kneippen		Absent	Present	Above or equals to 75	Absent	3	Present	Compliant		Absent
1702443	48-1702443-Jan 11, 2016 12:00:00 AM	CDS group	Present		Absent	Male		Present	Present	Absent	Aleris VÃ¥rdcentral Kneippen		Absent	Present	Above or equals to 75	Present	5	Present	Compliant		Absent
1737214	48-1737214-Jan 11, 2016 12:00:00 AM	CDS group	Present		Absent	Male		Present	Absent	Absent	Aleris VÃ¥rdcentral Kneippen		Absent	Present	Between 65-74	Absent	2	Present	Compliant		Absent
1739713	48-1739713-Jan 11, 2016 12:00:00 AM	CDS group	Absent		Absent	Female		Present	Absent	Absent	Aleris VÃ¥rdcentral Kneippen		Absent	Present	Above or equals to 75	Absent	3	Present	Compliant		Absent
1744307	48-1744307-Jan 11, 2016 12:00:00 AM	CDS group	Present		Absent	Female		Present	Absent	Absent	Aleris VÃ¥rdcentral Kneippen		Absent	Present	Between 65-74	Absent	3	Present	Compliant		Absent
176710	48-176710-Jan 11, 2016 12:00:00 AM	CDS group	Present		Absent	Male		Absent	Present	Absent	Aleris VÃ¥rdcentral Kneippen		Present	Present	Above or equals to 75	Present	8	Present	Non compliant		Present
178601	48-178601-Jan 11, 2016 12:00:00 AM	CDS group	Absent		Absent	Male		Present	Absent	Absent	Aleris VÃ¥rdcentral Kneippen		Absent	Present	Above or equals to 75	Present	3	Present	Compliant		Absent
1815274	48-1815274-Jan 11, 2016 12:00:00 AM	CDS group	Present		Absent	Male		Absent	Absent	Absent	Aleris VÃ¥rdcentral Kneippen		Absent	Present	Under 65	Absent	1	Present	Non compliant		Absent
1819928	48-1819928-Jan 11, 2016 12:00:00 AM	CDS group	Present		Absent	Female		Present	Absent	Absent	Aleris VÃ¥rdcentral Kneippen		Absent	Present	Above or equals to 75	Absent	4	Present	Compliant		Absent
182735	48-182735-Jan 11, 2016 12:00:00 AM	CDS group	Present		Absent	Male		Absent	Absent	Absent	Aleris VÃ¥rdcentral Kneippen		Present	Present	Above or equals to 75	Present	7	Present	Non compliant		Present
187159	48-187159-Jan 11, 2016 12:00:00 AM	CDS group	Present		Absent	Male		Present	Present	Absent	Aleris VÃ¥rdcentral Kneippen		Absent	Present	Above or equals to 75	Absent	4	Present	Compliant		Absent
1879018	48-1879018-Jan 11, 2016 12:00:00 AM	CDS group	Present		Absent	Male		Present	Absent	Absent	Aleris VÃ¥rdcentral Kneippen		Absent	Present	Under 65	Present	3	Present	Compliant		Present
195905	48-195905-Jan 11, 2016 12:00:00 AM	CDS group	Present		Absent	Male		Present	Present	Absent	Aleris VÃ¥rdcentral Kneippen		Absent	Present	Between 65-74	Present	4	Present	Compliant		Absent
19836	48-19836-Jan 11, 2016 12:00:00 AM	CDS group	Present		Absent	Female		Absent	Absent	Absent	Aleris VÃ¥rdcentral Kneippen		Absent	Present	Under 65	Present	3	Present	Non compliant		Absent
199305	48-199305-Jan 11, 2016 12:00:00 AM	CDS group	Present		Absent	Female		Present	Absent	Absent	Aleris VÃ¥rdcentral Kneippen		Present	Present	Above or equals to 75	Absent	6	Present	Compliant		Absent
2018859	48-2018859-Jan 11, 2016 12:00:00 AM	CDS group	Present		Absent	Female		Present	Present	Absent	Aleris VÃ¥rdcentral Kneippen		Absent	Present	Above or equals to 75	Absent	5	Present	Compliant		Absent
202317	48-202317-Jan 11, 2016 12:00:00 AM	CDS group	Present		Absent	Male		Present	Absent	Absent	Aleris VÃ¥rdcentral Kneippen		Absent	Present	Above or equals to 75	Absent	3	Present	Compliant		Absent
2095771	48-2095771-Jan 11, 2016 12:00:00 AM	CDS group	Present		Absent	Male		Present	Present	Absent	Aleris VÃ¥rdcentral Kneippen		Present	Present	Above or equals to 75	Present	8	Present	Compliant		Present
2096164	48-2096164-Jan 11, 2016 12:00:00 AM	CDS group	Present		Absent	Male		Present	Absent	Absent	Aleris VÃ¥rdcentral Kneippen		Absent	Present	Under 65	Absent	2	Present	Compliant		Present
2099893	48-2099893-Jan 11, 2016 12:00:00 AM	CDS group	Present		Absent	Female		Present	Absent	Absent	Aleris VÃ¥rdcentral Kneippen		Absent	Present	Above or equals to 75	Present	5	Present	Compliant		Absent
214434	48-214434-Jan 11, 2016 12:00:00 AM	CDS group	Present		Absent	Male		Absent	Absent	Absent	Aleris VÃ¥rdcentral Kneippen		Present	Present	Between 65-74	Present	5	Present	Non compliant		Absent
218321	48-218321-Jan 11, 2016 12:00:00 AM	CDS group	Present		Absent	Female		Present	Present	Absent	Aleris VÃ¥rdcentral Kneippen		Absent	Present	Above or equals to 75	Present	6	Present	Compliant		Absent
221149	48-221149-Jan 11, 2016 12:00:00 AM	CDS group	Present		Absent	Male		Present	Absent	Absent	Aleris VÃ¥rdcentral Kneippen		Absent	Present	Between 65-74	Absent	2	Present	Compliant		Absent
2221019	48-2221019-Jan 11, 2016 12:00:00 AM	CDS group	Present		Absent	Female		Absent	Absent	Absent	Aleris VÃ¥rdcentral Kneippen		Present	Present	Above or equals to 75	Absent	6	Present	Non compliant		Absent
22583	48-22583-Jan 11, 2016 12:00:00 AM	CDS group	Present		Absent	Male		Present	Present	Absent	Aleris VÃ¥rdcentral Kneippen		Absent	Present	Above or equals to 75	Present	5	Present	Compliant		Absent
227378	48-227378-Jan 11, 2016 12:00:00 AM	CDS group	Present		Absent	Male		Present	Present	Absent	Aleris VÃ¥rdcentral Kneippen		Present	Present	Above or equals to 75	Present	8	Present	Compliant		Present
2278190	48-2278190-Jan 11, 2016 12:00:00 AM	CDS group	Present		Absent	Male		Absent	Absent	Absent	Aleris VÃ¥rdcentral Kneippen		Absent	Present	Above or equals to 75	Absent	3	Present	Non compliant		Absent
229422	48-229422-Jan 11, 2016 12:00:00 AM	CDS group	Present		Absent	Female		Present	Absent	Absent	Aleris VÃ¥rdcentral Kneippen		Present	Present	Above or equals to 75	Absent	7	Present	Compliant		Present
231717	48-231717-Jan 11, 2016 12:00:00 AM	CDS group	Present		Absent	Male		Present	Present	Absent	Aleris VÃ¥rdcentral Kneippen		Absent	Present	Above or equals to 75	Present	6	Present	Compliant		Present
232923	48-232923-Jan 11, 2016 12:00:00 AM	CDS group	Present		Absent	Male		Absent	Present	Absent	Aleris VÃ¥rdcentral Kneippen		Absent	Present	Above or equals to 75	Present	6	Present	Non compliant		Present
235761	48-235761-Jan 11, 2016 12:00:00 AM	CDS group	Present		Absent	Female		Present	Absent	Absent	Aleris VÃ¥rdcentral Kneippen		Absent	Present	Above or equals to 75	Absent	4	Present	Compliant		Absent
2404522	48-2404522-Jan 11, 2016 12:00:00 AM	CDS group	Present		Absent	Male		Absent	Absent	Absent	Aleris VÃ¥rdcentral Kneippen		Absent	Present	Under 65	Absent	1	Present	Non compliant		Absent
241312	48-241312-Jan 11, 2016 12:00:00 AM	CDS group	Present		Absent	Male		Present	Present	Absent	Aleris VÃ¥rdcentral Kneippen		Absent	Present	Under 65	Absent	2	Present	Compliant		Absent
243049	48-243049-Jan 11, 2016 12:00:00 AM	CDS group	Present		Absent	Female		Present	Absent	Absent	Aleris VÃ¥rdcentral Kneippen		Present	Present	Above or equals to 75	Present	7	Present	Compliant		Absent
24410	48-24410-Jan 11, 2016 12:00:00 AM	CDS group	Present		Absent	Female		Present	Absent	Absent	Aleris VÃ¥rdcentral Kneippen		Absent	Present	Above or equals to 75	Present	5	Present	Compliant		Absent
245400	48-245400-Jan 11, 2016 12:00:00 AM	CDS group	Present		Absent	Female		Present	Present	Absent	Aleris VÃ¥rdcentral Kneippen		Present	Present	Above or equals to 75	Absent	7	Present	Compliant		Absent
248434	48-248434-Jan 11, 2016 12:00:00 AM	CDS group	Present		Absent	Female		Absent	Absent	Absent	Aleris VÃ¥rdcentral Kneippen		Absent	Present	Above or equals to 75	Absent	4	Present	Non compliant		Absent
250445	48-250445-Jan 11, 2016 12:00:00 AM	CDS group	Absent		Absent	Female		Absent	Absent	Absent	Aleris VÃ¥rdcentral Kneippen		Absent	Present	Between 65-74	Absent	2	Present	Non compliant		Absent
253143	48-253143-Jan 11, 2016 12:00:00 AM	CDS group	Present		Absent	Male		Present	Absent	Absent	Aleris VÃ¥rdcentral Kneippen		Absent	Present	Between 65-74	Absent	2	Present	Compliant		Absent
259394	48-259394-Jan 11, 2016 12:00:00 AM	CDS group	Present		Absent	Male		Absent	Absent	Absent	Aleris VÃ¥rdcentral Kneippen		Absent	Present	Between 65-74	Absent	2	Present	Non compliant		Absent
260948	48-260948-Jan 11, 2016 12:00:00 AM	CDS group	Present		Absent	Male		Present	Present	Absent	Aleris VÃ¥rdcentral Kneippen		Present	Present	Above or equals to 75	Absent	7	Present	Compliant		Present
26202	48-26202-Jan 11, 2016 12:00:00 AM	CDS group	Present		Absent	Male		Absent	Present	Absent	Aleris VÃ¥rdcentral Kneippen		Absent	Present	Above or equals to 75	Present	6	Present	Non compliant		Present
2636725	48-2636725-Jan 11, 2016 12:00:00 AM	CDS group	Present		Absent	Male		Absent	Present	Absent	Aleris VÃ¥rdcentral Kneippen		Absent	Present	Between 65-74	Absent	3	Present	Non compliant		Absent
26660	48-26660-Jan 11, 2016 12:00:00 AM	CDS group	Present		Absent	Female		Present	Present	Absent	Aleris VÃ¥rdcentral Kneippen		Absent	Present	Above or equals to 75	Present	6	Present	Compliant		Absent
267023	48-267023-Jan 11, 2016 12:00:00 AM	CDS group	Present		Absent	Female		Absent	Present	Absent	Aleris VÃ¥rdcentral Kneippen		Absent	Present	Above or equals to 75	Absent	5	Present	Non compliant		Absent
2749832	48-2749832-Jan 11, 2016 12:00:00 AM	CDS group	Present		Absent	Male		Present	Absent	Absent	Aleris VÃ¥rdcentral Kneippen		Absent	Present	Between 65-74	Absent	2	Present	Compliant		Absent
282784	48-282784-Jan 11, 2016 12:00:00 AM	CDS group	Present		Absent	Female		Absent	Absent	Absent	Aleris VÃ¥rdcentral Kneippen		Absent	Present	Above or equals to 75	Absent	4	Present	Non compliant		Absent
286366	48-286366-Jan 11, 2016 12:00:00 AM	CDS group	Present		Absent	Female		Absent	Present	Absent	Aleris VÃ¥rdcentral Kneippen		Absent	Present	Above or equals to 75	Present	7	Present	Non compliant		Present
2885826	48-2885826-Jan 11, 2016 12:00:00 AM	CDS group	Present		Absent	Female		Present	Absent	Absent	Aleris VÃ¥rdcentral Kneippen		Absent	Present	Between 65-74	Absent	3	Present	Compliant		Absent
2886800	48-2886800-Jan 11, 2016 12:00:00 AM	CDS group	Absent		Absent	Male		Absent	Absent	Absent	Aleris VÃ¥rdcentral Kneippen		Absent	Present	Between 65-74	Absent	1	Present	Non compliant		Absent
2893653	48-2893653-Jan 11, 2016 12:00:00 AM	CDS group	Present		Absent	Female		Present	Absent	Absent	Aleris VÃ¥rdcentral Kneippen		Absent	Present	Above or equals to 75	Absent	4	Present	Compliant		Absent
294910	48-294910-Jan 11, 2016 12:00:00 AM	CDS group	Present		Absent	Male		Present	Absent	Absent	Aleris VÃ¥rdcentral Kneippen		Absent	Present	Above or equals to 75	Absent	3	Present	Compliant		Absent
297452	48-297452-Jan 11, 2016 12:00:00 AM	CDS group	Present		Absent	Male		Absent	Present	Absent	Aleris VÃ¥rdcentral Kneippen		Present	Present	Above or equals to 75	Absent	7	Present	Non compliant		Present
302356	48-302356-Jan 11, 2016 12:00:00 AM	CDS group	Present		Absent	Male		Present	Present	Absent	Aleris VÃ¥rdcentral Kneippen		Present	Present	Above or equals to 75	Present	7	Present	Compliant		Absent
303933	48-303933-Jan 11, 2016 12:00:00 AM	CDS group	Present		Absent	Male		Absent	Present	Absent	Aleris VÃ¥rdcentral Kneippen		Absent	Present	Above or equals to 75	Present	6	Present	Non compliant		Present
30742	48-30742-Jan 11, 2016 12:00:00 AM	CDS group	Present		Absent	Male		Present	Absent	Absent	Aleris VÃ¥rdcentral Kneippen		Present	Present	Above or equals to 75	Absent	5	Present	Compliant		Absent
308994	48-308994-Jan 11, 2016 12:00:00 AM	CDS group	Absent		Absent	Female		Absent	Absent	Absent	Aleris VÃ¥rdcentral Kneippen		Absent	Present	Above or equals to 75	Present	5	Present	Non compliant		Present
309909	48-309909-Jan 11, 2016 12:00:00 AM	CDS group	Present		Absent	Female		Present	Present	Absent	Aleris VÃ¥rdcentral Kneippen		Absent	Present	Above or equals to 75	Absent	5	Present	Compliant		Absent
31488	48-31488-Jan 11, 2016 12:00:00 AM	CDS group	Present		Absent	Male		Absent	Present	Absent	Aleris VÃ¥rdcentral Kneippen		Absent	Present	Above or equals to 75	Present	6	Present	Non compliant		Present
320120	48-320120-Jan 11, 2016 12:00:00 AM	CDS group	Present		Absent	Male		Present	Absent	Absent	Aleris VÃ¥rdcentral Kneippen		Absent	Present	Between 65-74	Present	4	Present	Compliant		Present
322197	48-322197-Jan 11, 2016 12:00:00 AM	CDS group	Present		Absent	Female		Absent	Absent	Absent	Aleris VÃ¥rdcentral Kneippen		Absent	Present	Above or equals to 75	Absent	4	Present	Non compliant		Absent
323405	48-323405-Jan 11, 2016 12:00:00 AM	CDS group	Present		Absent	Male		Present	Absent	Absent	Aleris VÃ¥rdcentral Kneippen		Absent	Present	Between 65-74	Present	3	Present	Compliant		Absent
32854	48-32854-Jan 11, 2016 12:00:00 AM	CDS group	Present		Absent	Male		Present	Present	Absent	Aleris VÃ¥rdcentral Kneippen		Absent	Present	Above or equals to 75	Present	6	Present	Compliant		Present
3331541	48-3331541-Jan 11, 2016 12:00:00 AM	CDS group	Present		Absent	Male		Present	Present	Absent	Aleris VÃ¥rdcentral Kneippen		Absent	Present	Between 65-74	Absent	3	Present	Compliant		Absent
337649	48-337649-Jan 11, 2016 12:00:00 AM	CDS group	Present		Absent	Male		Present	Absent	Absent	Aleris VÃ¥rdcentral Kneippen		Absent	Present	Above or equals to 75	Present	4	Present	Compliant		Absent
339358	48-339358-Jan 11, 2016 12:00:00 AM	CDS group	Present		Absent	Female		Present	Present	Absent	Aleris VÃ¥rdcentral Kneippen		Present	Present	Above or equals to 75	Absent	7	Present	Compliant		Absent
347107	48-347107-Jan 11, 2016 12:00:00 AM	CDS group	Present		Absent	Male		Absent	Present	Absent	Aleris VÃ¥rdcentral Kneippen		Absent	Present	Above or equals to 75	Present	6	Present	Non compliant		Present
3532705	48-3532705-Jan 11, 2016 12:00:00 AM	CDS group	Absent		Absent	Male		Present	Absent	Absent	Aleris VÃ¥rdcentral Kneippen		Absent	Present	Under 65	Present	1	Present	Compliant		Absent
354113	48-354113-Jan 11, 2016 12:00:00 AM	CDS group	Present		Absent	Male		Present	Absent	Absent	Aleris VÃ¥rdcentral Kneippen		Present	Present	Under 65	Absent	3	Present	Compliant		Absent
358439	48-358439-Jan 11, 2016 12:00:00 AM	CDS group	Present		Absent	Male		Absent	Absent	Absent	Aleris VÃ¥rdcentral Kneippen		Present	Present	Between 65-74	Absent	4	Present	Non compliant		Absent
358557	48-358557-Jan 11, 2016 12:00:00 AM	CDS group	Present		Absent	Female		Present	Absent	Absent	Aleris VÃ¥rdcentral Kneippen		Present	Present	Above or equals to 75	Absent	6	Present	Compliant		Absent
36191	48-36191-Jan 11, 2016 12:00:00 AM	CDS group	Present		Absent	Female		Present	Absent	Absent	Aleris VÃ¥rdcentral Kneippen		Present	Present	Above or equals to 75	Present	7	Present	Compliant		Absent
362070	48-362070-Jan 11, 2016 12:00:00 AM	CDS group	Present		Absent	Male		Absent	Present	Absent	Aleris VÃ¥rdcentral Kneippen		Absent	Present	Above or equals to 75	Absent	4	Present	Non compliant		Absent
365545	48-365545-Jan 11, 2016 12:00:00 AM	CDS group	Present		Absent	Female		Present	Present	Absent	Aleris VÃ¥rdcentral Kneippen		Absent	Present	Above or equals to 75	Present	6	Present	Compliant		Absent
3668730	48-3668730-Jan 11, 2016 12:00:00 AM	CDS group	Present		Absent	Male		Absent	Present	Absent	Aleris VÃ¥rdcentral Kneippen		Absent	Present	Between 65-74	Absent	3	Present	Non compliant		Absent
381447	48-381447-Jan 11, 2016 12:00:00 AM	CDS group	Present		Absent	Male		Present	Absent	Absent	Aleris VÃ¥rdcentral Kneippen		Absent	Present	Above or equals to 75	Present	4	Present	Compliant		Absent
383474	48-383474-Jan 11, 2016 12:00:00 AM	CDS group	Present		Absent	Male		Absent	Present	Absent	Aleris VÃ¥rdcentral Kneippen		Absent	Present	Above or equals to 75	Absent	4	Present	Non compliant		Absent
384212	48-384212-Jan 11, 2016 12:00:00 AM	CDS group	Present		Absent	Female		Present	Absent	Absent	Aleris VÃ¥rdcentral Kneippen		Present	Present	Above or equals to 75	Absent	6	Present	Compliant		Absent
389976	48-389976-Jan 11, 2016 12:00:00 AM	CDS group	Present		Absent	Male		Absent	Absent	Absent	Aleris VÃ¥rdcentral Kneippen		Absent	Present	Above or equals to 75	Present	4	Present	Non compliant		Absent
392743	48-392743-Jan 11, 2016 12:00:00 AM	CDS group	Absent		Absent	Male		Present	Present	Absent	Aleris VÃ¥rdcentral Kneippen		Absent	Present	Between 65-74	Absent	2	Present	Compliant		Absent
3938648	48-3938648-Jan 11, 2016 12:00:00 AM	CDS group	Present		Absent	Female		Present	Present	Absent	Aleris VÃ¥rdcentral Kneippen		Absent	Present	Between 65-74	Absent	4	Present	Compliant		Absent
402369	48-402369-Jan 11, 2016 12:00:00 AM	CDS group	Absent		Absent	Male		Absent	Present	Absent	Aleris VÃ¥rdcentral Kneippen		Absent	Present	Above or equals to 75	Absent	3	Present	Non compliant		Absent
412629	48-412629-Jan 11, 2016 12:00:00 AM	CDS group	Present		Absent	Male		Present	Absent	Absent	Aleris VÃ¥rdcentral Kneippen		Absent	Present	Above or equals to 75	Present	4	Present	Compliant		Absent
416475	48-416475-Jan 11, 2016 12:00:00 AM	CDS group	Present		Absent	Male		Absent	Absent	Absent	Aleris VÃ¥rdcentral Kneippen		Absent	Present	Above or equals to 75	Absent	4	Present	Non compliant		Present
422523	48-422523-Jan 11, 2016 12:00:00 AM	CDS group	Present		Absent	Female		Absent	Present	Absent	Aleris VÃ¥rdcentral Kneippen		Present	Present	Between 65-74	Absent	6	Present	Non compliant		Absent
42290	48-42290-Jan 11, 2016 12:00:00 AM	CDS group	Present		Absent	Female		Present	Absent	Absent	Aleris VÃ¥rdcentral Kneippen		Absent	Present	Between 65-74	Present	4	Present	Compliant		Absent
423981	48-423981-Jan 11, 2016 12:00:00 AM	CDS group	Present		Absent	Male		Absent	Present	Absent	Aleris VÃ¥rdcentral Kneippen		Absent	Present	Above or equals to 75	Present	6	Present	Non compliant		Present
433914	48-433914-Jan 11, 2016 12:00:00 AM	CDS group	Present		Absent	Female		Absent	Present	Absent	Aleris VÃ¥rdcentral Kneippen		Absent	Present	Above or equals to 75	Present	6	Present	Non compliant		Absent
436421	48-436421-Jan 11, 2016 12:00:00 AM	CDS group	Present		Absent	Female		Present	Absent	Absent	Aleris VÃ¥rdcentral Kneippen		Absent	Present	Above or equals to 75	Absent	4	Present	Compliant		Absent
438404	48-438404-Jan 11, 2016 12:00:00 AM	CDS group	Present		Absent	Male		Present	Present	Absent	Aleris VÃ¥rdcentral Kneippen		Absent	Present	Above or equals to 75	Present	5	Present	Compliant		Absent
445979	48-445979-Jan 11, 2016 12:00:00 AM	CDS group	Present		Absent	Male		Present	Absent	Absent	Aleris VÃ¥rdcentral Kneippen		Absent	Present	Between 65-74	Absent	3	Present	Compliant		Present
446144	48-446144-Jan 11, 2016 12:00:00 AM	CDS group	Absent		Absent	Female		Present	Present	Absent	Aleris VÃ¥rdcentral Kneippen		Present	Present	Above or equals to 75	Absent	6	Present	Compliant		Absent
450443	48-450443-Jan 11, 2016 12:00:00 AM	CDS group	Absent		Absent	Female		Absent	Absent	Absent	Aleris VÃ¥rdcentral Kneippen		Absent	Present	Above or equals to 75	Absent	3	Present	Non compliant		Absent
4566087	48-4566087-Jan 11, 2016 12:00:00 AM	CDS group	Present		Absent	Female		Present	Absent	Absent	Aleris VÃ¥rdcentral Kneippen		Absent	Present	Above or equals to 75	Present	5	Present	Compliant		Absent
458280	48-458280-Jan 11, 2016 12:00:00 AM	CDS group	Present		Absent	Female		Present	Present	Absent	Aleris VÃ¥rdcentral Kneippen		Absent	Present	Above or equals to 75	Present	6	Present	Compliant		Absent
46110	48-46110-Jan 11, 2016 12:00:00 AM	CDS group	Present		Absent	Male		Present	Present	Absent	Aleris VÃ¥rdcentral Kneippen		Present	Present	Between 65-74	Present	6	Present	Compliant		Absent
462460	48-462460-Jan 11, 2016 12:00:00 AM	CDS group	Present		Absent	Female		Present	Absent	Absent	Aleris VÃ¥rdcentral Kneippen		Present	Present	Above or equals to 75	Present	8	Present	Compliant		Present
463613	48-463613-Jan 11, 2016 12:00:00 AM	CDS group	Present		Absent	Male		Present	Present	Absent	Aleris VÃ¥rdcentral Kneippen		Absent	Present	Above or equals to 75	Present	6	Present	Compliant		Present
475094	48-475094-Jan 11, 2016 12:00:00 AM	CDS group	Present		Absent	Male		Present	Absent	Absent	Aleris VÃ¥rdcentral Kneippen		Absent	Present	Above or equals to 75	Absent	3	Present	Compliant		Absent
480475	48-480475-Jan 11, 2016 12:00:00 AM	CDS group	Present		Absent	Female		Present	Absent	Absent	Aleris VÃ¥rdcentral Kneippen		Absent	Present	Above or equals to 75	Absent	4	Present	Compliant		Absent
480945	48-480945-Jan 11, 2016 12:00:00 AM	CDS group	Absent		Absent	Female		Present	Absent	Absent	Aleris VÃ¥rdcentral Kneippen		Absent	Present	Above or equals to 75	Absent	3	Present	Compliant		Absent
49529	48-49529-Jan 11, 2016 12:00:00 AM	CDS group	Present		Absent	Male		Present	Present	Absent	Aleris VÃ¥rdcentral Kneippen		Present	Present	Above or equals to 75	Present	7	Present	Compliant		Absent
495786	48-495786-Jan 11, 2016 12:00:00 AM	CDS group	Present		Absent	Female		Present	Absent	Absent	Aleris VÃ¥rdcentral Kneippen		Absent	Present	Above or equals to 75	Present	5	Present	Compliant		Absent
4998018	48-4998018-Jan 11, 2016 12:00:00 AM	CDS group	Present		Absent	Female		Present	Present	Absent	Aleris VÃ¥rdcentral Kneippen		Absent	Present	Above or equals to 75	Absent	5	Present	Compliant		Absent
500957	48-500957-Jan 11, 2016 12:00:00 AM	CDS group	Present		Absent	Male		Absent	Absent	Absent	Aleris VÃ¥rdcentral Kneippen		Present	Present	Between 65-74	Absent	5	Present	Non compliant		Present
50583	48-50583-Jan 11, 2016 12:00:00 AM	CDS group	Present		Absent	Male		Absent	Present	Absent	Aleris VÃ¥rdcentral Kneippen		Absent	Present	Above or equals to 75	Present	6	Present	Non compliant		Present
509304	48-509304-Jan 11, 2016 12:00:00 AM	CDS group	Present		Absent	Female		Present	Absent	Absent	Aleris VÃ¥rdcentral Kneippen		Absent	Present	Between 65-74	Present	5	Present	Compliant		Present
522290	48-522290-Jan 11, 2016 12:00:00 AM	CDS group	Present		Absent	Male		Absent	Absent	Absent	Aleris VÃ¥rdcentral Kneippen		Absent	Present	Above or equals to 75	Absent	4	Present	Non compliant		Present
522611	48-522611-Jan 11, 2016 12:00:00 AM	CDS group	Present		Absent	Male		Absent	Present	Absent	Aleris VÃ¥rdcentral Kneippen		Absent	Present	Above or equals to 75	Absent	4	Present	Non compliant		Absent
524572	48-524572-Jan 11, 2016 12:00:00 AM	CDS group	Present		Absent	Male		Present	Absent	Absent	Aleris VÃ¥rdcentral Kneippen		Absent	Present	Under 65	Absent	1	Present	Compliant		Absent
5288752	48-5288752-Jan 11, 2016 12:00:00 AM	CDS group	Present		Absent	Male		Present	Absent	Absent	Aleris VÃ¥rdcentral Kneippen		Absent	Present	Above or equals to 75	Present	5	Present	Compliant		Present
53645	48-53645-Jan 11, 2016 12:00:00 AM	CDS group	Present		Absent	Female		Absent	Present	Absent	Aleris VÃ¥rdcentral Kneippen		Absent	Present	Above or equals to 75	Absent	6	Present	Non compliant		Present
53986	48-53986-Jan 11, 2016 12:00:00 AM	CDS group	Present		Absent	Male		Absent	Absent	Absent	Aleris VÃ¥rdcentral Kneippen		Absent	Present	Under 65	Absent	2	Present	Non compliant		Present
543028	48-543028-Jan 11, 2016 12:00:00 AM	CDS group	Absent		Absent	Female		Present	Present	Absent	Aleris VÃ¥rdcentral Kneippen		Present	Present	Above or equals to 75	Present	7	Present	Compliant		Absent
543201	48-543201-Jan 11, 2016 12:00:00 AM	CDS group	Absent		Absent	Male		Present	Absent	Absent	Aleris VÃ¥rdcentral Kneippen		Absent	Present	Above or equals to 75	Absent	2	Present	Compliant		Absent
545494	48-545494-Jan 11, 2016 12:00:00 AM	CDS group	Present		Absent	Female		Present	Absent	Absent	Aleris VÃ¥rdcentral Kneippen		Absent	Present	Between 65-74	Absent	4	Present	Compliant		Present
548688	48-548688-Jan 11, 2016 12:00:00 AM	CDS group	Present		Absent	Female		Present	Absent	Absent	Aleris VÃ¥rdcentral Kneippen		Absent	Present	Above or equals to 75	Absent	4	Present	Compliant		Absent
552636	48-552636-Jan 11, 2016 12:00:00 AM	CDS group	Present		Absent	Female		Absent	Absent	Absent	Aleris VÃ¥rdcentral Kneippen		Absent	Present	Above or equals to 75	Absent	4	Present	Non compliant		Absent
552644	48-552644-Jan 11, 2016 12:00:00 AM	CDS group	Present		Absent	Male		Present	Absent	Absent	Aleris VÃ¥rdcentral Kneippen		Absent	Present	Between 65-74	Absent	2	Present	Compliant		Absent
55440	48-55440-Jan 11, 2016 12:00:00 AM	CDS group	Present		Absent	Male		Present	Absent	Absent	Aleris VÃ¥rdcentral Kneippen		Present	Present	Between 65-74	Present	5	Present	Compliant		Absent
55770	48-55770-Jan 11, 2016 12:00:00 AM	CDS group	Present		Absent	Female		Present	Present	Absent	Aleris VÃ¥rdcentral Kneippen		Absent	Present	Between 65-74	Absent	4	Present	Compliant		Absent
56021	48-56021-Jan 11, 2016 12:00:00 AM	CDS group	Present		Absent	Male		Present	Present	Absent	Aleris VÃ¥rdcentral Kneippen		Absent	Present	Above or equals to 75	Absent	4	Present	Compliant		Absent
560928	48-560928-Jan 11, 2016 12:00:00 AM	CDS group	Present		Absent	Male		Present	Present	Absent	Aleris VÃ¥rdcentral Kneippen		Absent	Present	Above or equals to 75	Present	6	Present	Compliant		Present
56512	48-56512-Jan 11, 2016 12:00:00 AM	CDS group	Present		Absent	Male		Present	Present	Absent	Aleris VÃ¥rdcentral Kneippen		Absent	Present	Above or equals to 75	Absent	4	Present	Compliant		Absent
56545	48-56545-Jan 11, 2016 12:00:00 AM	CDS group	Absent		Absent	Male		Absent	Absent	Absent	Aleris VÃ¥rdcentral Kneippen		Absent	Present	Under 65	Present	1	Present	Non compliant		Absent
56554	48-56554-Jan 11, 2016 12:00:00 AM	CDS group	Present		Absent	Female		Present	Present	Absent	Aleris VÃ¥rdcentral Kneippen		Absent	Present	Under 65	Absent	3	Present	Compliant		Absent
56748	48-56748-Jan 11, 2016 12:00:00 AM	CDS group	Present		Absent	Male		Present	Present	Absent	Aleris VÃ¥rdcentral Kneippen		Absent	Present	Above or equals to 75	Absent	4	Present	Compliant		Absent
56759	48-56759-Jan 11, 2016 12:00:00 AM	CDS group	Present		Absent	Female		Present	Absent	Absent	Aleris VÃ¥rdcentral Kneippen		Present	Present	Above or equals to 75	Present	8	Present	Compliant		Present
572792	48-572792-Jan 11, 2016 12:00:00 AM	CDS group	Present		Absent	Male		Present	Present	Absent	Aleris VÃ¥rdcentral Kneippen		Absent	Present	Above or equals to 75	Present	6	Present	Compliant		Present
574278	48-574278-Jan 11, 2016 12:00:00 AM	CDS group	Present		Absent	Male		Present	Present	Absent	Aleris VÃ¥rdcentral Kneippen		Absent	Present	Above or equals to 75	Absent	4	Present	Compliant		Absent
582679	48-582679-Jan 11, 2016 12:00:00 AM	CDS group	Present		Absent	Male		Absent	Absent	Absent	Aleris VÃ¥rdcentral Kneippen		Absent	Present	Between 65-74	Absent	2	Present	Non compliant		Absent
591361	48-591361-Jan 11, 2016 12:00:00 AM	CDS group	Present		Absent	Male		Present	Absent	Absent	Aleris VÃ¥rdcentral Kneippen		Absent	Present	Under 65	Absent	1	Present	Compliant		Absent
591468	48-591468-Jan 11, 2016 12:00:00 AM	CDS group	Present		Absent	Male		Present	Absent	Absent	Aleris VÃ¥rdcentral Kneippen		Absent	Present	Under 65	Present	2	Present	Compliant		Absent
59657	48-59657-Jan 11, 2016 12:00:00 AM	CDS group	Absent		Absent	Male		Absent	Absent	Absent	Aleris VÃ¥rdcentral Kneippen		Absent	Present	Between 65-74	Absent	1	Present	Non compliant		Absent
59733	48-59733-Jan 11, 2016 12:00:00 AM	CDS group	Present		Absent	Female		Present	Absent	Absent	Aleris VÃ¥rdcentral Kneippen		Absent	Present	Between 65-74	Absent	4	Present	Compliant		Present
602487	48-602487-Jan 11, 2016 12:00:00 AM	CDS group	Absent		Absent	Male		Present	Absent	Absent	Aleris VÃ¥rdcentral Kneippen		Absent	Present	Above or equals to 75	Present	3	Present	Compliant		Absent
60772	48-60772-Jan 11, 2016 12:00:00 AM	CDS group	Present		Absent	Male		Present	Present	Absent	Aleris VÃ¥rdcentral Kneippen		Absent	Present	Above or equals to 75	Absent	4	Present	Compliant		Absent
608157	48-608157-Jan 11, 2016 12:00:00 AM	CDS group	Present		Absent	Male		Present	Present	Absent	Aleris VÃ¥rdcentral Kneippen		Absent	Present	Under 65	Absent	3	Present	Compliant		Present
614817	48-614817-Jan 11, 2016 12:00:00 AM	CDS group	Present		Absent	Male		Present	Absent	Absent	Aleris VÃ¥rdcentral Kneippen		Absent	Present	Between 65-74	Absent	2	Present	Compliant		Absent
61784	48-61784-Jan 11, 2016 12:00:00 AM	CDS group	Present		Absent	Female		Absent	Absent	Absent	Aleris VÃ¥rdcentral Kneippen		Present	Present	Above or equals to 75	Present	7	Present	Non compliant		Absent
627527	48-627527-Jan 11, 2016 12:00:00 AM	CDS group	Present		Absent	Female		Present	Present	Absent	Aleris VÃ¥rdcentral Kneippen		Present	Present	Above or equals to 75	Present	8	Present	Compliant		Absent
628565	48-628565-Jan 11, 2016 12:00:00 AM	CDS group	Present		Absent	Male		Present	Absent	Absent	Aleris VÃ¥rdcentral Kneippen		Absent	Present	Between 65-74	Absent	2	Present	Compliant		Absent
62995	48-62995-Jan 11, 2016 12:00:00 AM	CDS group	Present		Absent	Male		Present	Present	Absent	Aleris VÃ¥rdcentral Kneippen		Present	Present	Between 65-74	Present	7	Present	Compliant		Present
630513	48-630513-Jan 11, 2016 12:00:00 AM	CDS group	Present		Absent	Male		Absent	Present	Absent	Aleris VÃ¥rdcentral Kneippen		Absent	Present	Above or equals to 75	Absent	5	Present	Non compliant		Present
642442	48-642442-Jan 11, 2016 12:00:00 AM	CDS group	Present		Absent	Female		Present	Present	Absent	Aleris VÃ¥rdcentral Kneippen		Absent	Present	Above or equals to 75	Present	6	Present	Compliant		Absent
64548	48-64548-Jan 11, 2016 12:00:00 AM	CDS group	Present		Absent	Female		Present	Absent	Absent	Aleris VÃ¥rdcentral Kneippen		Absent	Present	Between 65-74	Present	5	Present	Compliant		Present
64785	48-64785-Jan 11, 2016 12:00:00 AM	CDS group	Present		Absent	Male		Present	Absent	Absent	Aleris VÃ¥rdcentral Kneippen		Absent	Present	Above or equals to 75	Absent	3	Present	Compliant		Absent
65042	48-65042-Jan 11, 2016 12:00:00 AM	CDS group	Present		Absent	Male		Present	Present	Absent	Aleris VÃ¥rdcentral Kneippen		Absent	Present	Between 65-74	Absent	3	Present	Compliant		Absent
65537	48-65537-Jan 11, 2016 12:00:00 AM	CDS group	Present		Absent	Female		Present	Absent	Absent	Aleris VÃ¥rdcentral Kneippen		Absent	Present	Above or equals to 75	Present	6	Present	Compliant		Present
65711	48-65711-Jan 11, 2016 12:00:00 AM	CDS group	Present		Absent	Male		Present	Present	Absent	Aleris VÃ¥rdcentral Kneippen		Absent	Present	Above or equals to 75	Present	6	Present	Compliant		Present
65856	48-65856-Jan 11, 2016 12:00:00 AM	CDS group	Present		Absent	Male		Present	Present	Absent	Aleris VÃ¥rdcentral Kneippen		Absent	Present	Above or equals to 75	Absent	4	Present	Compliant		Absent
65883	48-65883-Jan 11, 2016 12:00:00 AM	CDS group	Present		Absent	Female		Present	Absent	Absent	Aleris VÃ¥rdcentral Kneippen		Present	Present	Above or equals to 75	Present	7	Present	Compliant		Absent
662824	48-662824-Jan 11, 2016 12:00:00 AM	CDS group	Present		Absent	Male		Absent	Present	Absent	Aleris VÃ¥rdcentral Kneippen		Absent	Present	Between 65-74	Absent	4	Present	Non compliant		Present
66895	48-66895-Jan 11, 2016 12:00:00 AM	CDS group	Present		Absent	Female		Absent	Present	Absent	Aleris VÃ¥rdcentral Kneippen		Absent	Present	Between 65-74	Absent	4	Present	Non compliant		Absent
672863	48-672863-Jan 11, 2016 12:00:00 AM	CDS group	Absent		Absent	Female		Present	Present	Absent	Aleris VÃ¥rdcentral Kneippen		Absent	Present	Between 65-74	Absent	4	Present	Compliant		Present
68338	48-68338-Jan 11, 2016 12:00:00 AM	CDS group	Absent		Absent	Male		Present	Absent	Absent	Aleris VÃ¥rdcentral Kneippen		Absent	Present	Between 65-74	Absent	1	Present	Compliant		Absent
68486	48-68486-Jan 11, 2016 12:00:00 AM	CDS group	Present		Absent	Female		Absent	Present	Absent	Aleris VÃ¥rdcentral Kneippen		Absent	Present	Above or equals to 75	Present	7	Present	Non compliant		Present
688695	48-688695-Jan 11, 2016 12:00:00 AM	CDS group	Present		Absent	Female		Present	Present	Absent	Aleris VÃ¥rdcentral Kneippen		Absent	Present	Above or equals to 75	Present	6	Present	Compliant		Absent
70217	48-70217-Jan 11, 2016 12:00:00 AM	CDS group	Present		Absent	Female		Present	Present	Absent	Aleris VÃ¥rdcentral Kneippen		Absent	Present	Above or equals to 75	Absent	5	Present	Compliant		Absent
70658	48-70658-Jan 11, 2016 12:00:00 AM	CDS group	Present		Absent	Male		Present	Present	Absent	Aleris VÃ¥rdcentral Kneippen		Absent	Present	Between 65-74	Absent	3	Present	Compliant		Absent
70747	48-70747-Jan 11, 2016 12:00:00 AM	CDS group	Present		Absent	Female		Absent	Absent	Absent	Aleris VÃ¥rdcentral Kneippen		Present	Present	Above or equals to 75	Present	7	Present	Non compliant		Absent
714176	48-714176-Jan 11, 2016 12:00:00 AM	CDS group	Present		Absent	Male		Present	Absent	Absent	Aleris VÃ¥rdcentral Kneippen		Present	Present	Above or equals to 75	Present	6	Present	Compliant		Absent
71659	48-71659-Jan 11, 2016 12:00:00 AM	CDS group	Present		Absent	Female		Present	Absent	Absent	Aleris VÃ¥rdcentral Kneippen		Absent	Present	Above or equals to 75	Absent	4	Present	Compliant		Absent
71807	48-71807-Jan 11, 2016 12:00:00 AM	CDS group	Present		Absent	Female		Present	Absent	Absent	Aleris VÃ¥rdcentral Kneippen		Absent	Present	Between 65-74	Absent	3	Present	Compliant		Absent
71867	48-71867-Jan 11, 2016 12:00:00 AM	CDS group	Present		Absent	Female		Present	Absent	Absent	Aleris VÃ¥rdcentral Kneippen		Absent	Present	Above or equals to 75	Absent	4	Present	Compliant		Absent
728440	48-728440-Jan 11, 2016 12:00:00 AM	CDS group	Present		Absent	Male		Present	Absent	Absent	Aleris VÃ¥rdcentral Kneippen		Absent	Present	Above or equals to 75	Present	5	Present	Compliant		Present
73000	48-73000-Jan 11, 2016 12:00:00 AM	CDS group	Present		Absent	Male		Present	Absent	Absent	Aleris VÃ¥rdcentral Kneippen		Absent	Present	Above or equals to 75	Absent	3	Present	Compliant		Absent
734837	48-734837-Jan 11, 2016 12:00:00 AM	CDS group	Present		Absent	Male		Present	Present	Absent	Aleris VÃ¥rdcentral Kneippen		Absent	Present	Between 65-74	Absent	4	Present	Compliant		Present
740289	48-740289-Jan 11, 2016 12:00:00 AM	CDS group	Present		Absent	Male		Present	Absent	Absent	Aleris VÃ¥rdcentral Kneippen		Present	Present	Above or equals to 75	Absent	5	Present	Compliant		Absent
745739	48-745739-Jan 11, 2016 12:00:00 AM	CDS group	Present		Absent	Male		Absent	Present	Absent	Aleris VÃ¥rdcentral Kneippen		Absent	Present	Between 65-74	Absent	4	Present	Non compliant		Present
746601	48-746601-Jan 11, 2016 12:00:00 AM	CDS group	Present		Absent	Male		Present	Absent	Absent	Aleris VÃ¥rdcentral Kneippen		Absent	Present	Above or equals to 75	Present	4	Present	Compliant		Absent
746954	48-746954-Jan 11, 2016 12:00:00 AM	CDS group	Present		Absent	Female		Present	Present	Absent	Aleris VÃ¥rdcentral Kneippen		Absent	Present	Above or equals to 75	Absent	5	Present	Compliant		Absent
74831	48-74831-Jan 11, 2016 12:00:00 AM	CDS group	Present		Absent	Male		Present	Absent	Absent	Aleris VÃ¥rdcentral Kneippen		Absent	Present	Above or equals to 75	Present	5	Present	Compliant		Present
749800	48-749800-Jan 11, 2016 12:00:00 AM	CDS group	Absent		Absent	Male		Absent	Absent	Absent	Aleris VÃ¥rdcentral Kneippen		Absent	Present	Between 65-74	Absent	1	Present	Non compliant		Absent
76886	48-76886-Jan 11, 2016 12:00:00 AM	CDS group	Present		Absent	Male		Present	Absent	Absent	Aleris VÃ¥rdcentral Kneippen		Absent	Present	Between 65-74	Present	4	Present	Compliant		Present
771400	48-771400-Jan 11, 2016 12:00:00 AM	CDS group	Present		Absent	Female		Present	Absent	Absent	Aleris VÃ¥rdcentral Kneippen		Absent	Present	Between 65-74	Absent	3	Present	Compliant		Absent
773430	48-773430-Jan 11, 2016 12:00:00 AM	CDS group	Present		Absent	Male		Absent	Present	Absent	Aleris VÃ¥rdcentral Kneippen		Absent	Present	Above or equals to 75	Absent	4	Present	Non compliant		Absent
783103	48-783103-Jan 11, 2016 12:00:00 AM	CDS group	Present		Absent	Male		Present	Present	Absent	Aleris VÃ¥rdcentral Kneippen		Absent	Present	Above or equals to 75	Absent	4	Present	Compliant		Absent
783561	48-783561-Jan 11, 2016 12:00:00 AM	CDS group	Present		Absent	Female		Present	Absent	Absent	Aleris VÃ¥rdcentral Kneippen		Absent	Present	Above or equals to 75	Present	5	Present	Compliant		Absent
784135	48-784135-Jan 11, 2016 12:00:00 AM	CDS group	Present		Absent	Female		Present	Absent	Absent	Aleris VÃ¥rdcentral Kneippen		Absent	Present	Above or equals to 75	Absent	4	Present	Compliant		Absent
78882	48-78882-Jan 11, 2016 12:00:00 AM	CDS group	Absent		Absent	Female		Present	Absent	Absent	Aleris VÃ¥rdcentral Kneippen		Present	Present	Above or equals to 75	Absent	5	Present	Compliant		Absent
801099	48-801099-Jan 11, 2016 12:00:00 AM	CDS group	Present		Absent	Female		Present	Present	Absent	Aleris VÃ¥rdcentral Kneippen		Absent	Present	Above or equals to 75	Present	7	Present	Compliant		Present
802402	48-802402-Jan 11, 2016 12:00:00 AM	CDS group	Present		Absent	Female		Present	Absent	Absent	Aleris VÃ¥rdcentral Kneippen		Absent	Present	Between 65-74	Absent	4	Present	Compliant		Present
803748	48-803748-Jan 11, 2016 12:00:00 AM	CDS group	Absent		Absent	Female		Absent	Absent	Absent	Aleris VÃ¥rdcentral Kneippen		Absent	Present	Above or equals to 75	Present	4	Present	Non compliant		Absent
804642	48-804642-Jan 11, 2016 12:00:00 AM	CDS group	Absent		Absent	Male		Present	Absent	Absent	Aleris VÃ¥rdcentral Kneippen		Absent	Present	Between 65-74	Present	2	Present	Compliant		Absent
810989	48-810989-Jan 11, 2016 12:00:00 AM	CDS group	Present		Absent	Female		Present	Absent	Absent	Aleris VÃ¥rdcentral Kneippen		Present	Present	Above or equals to 75	Absent	6	Present	Compliant		Absent
81442	48-81442-Jan 11, 2016 12:00:00 AM	CDS group	Present		Absent	Female		Absent	Absent	Absent	Aleris VÃ¥rdcentral Kneippen		Absent	Present	Above or equals to 75	Present	6	Present	Non compliant		Present
81687	48-81687-Jan 11, 2016 12:00:00 AM	CDS group	Present		Absent	Male		Present	Present	Absent	Aleris VÃ¥rdcentral Kneippen		Absent	Present	Above or equals to 75	Present	5	Present	Compliant		Absent
817415	48-817415-Jan 11, 2016 12:00:00 AM	CDS group	Present		Absent	Male		Present	Present	Absent	Aleris VÃ¥rdcentral Kneippen		Absent	Present	Between 65-74	Present	4	Present	Compliant		Absent
867687	48-867687-Jan 11, 2016 12:00:00 AM	CDS group	Present		Absent	Female		Present	Absent	Absent	Aleris VÃ¥rdcentral Kneippen		Absent	Present	Above or equals to 75	Absent	5	Present	Compliant		Present
869980	48-869980-Jan 11, 2016 12:00:00 AM	CDS group	Absent		Absent	Female		Present	Absent	Absent	Aleris VÃ¥rdcentral Kneippen		Absent	Present	Above or equals to 75	Present	4	Present	Compliant		Absent
878101	48-878101-Jan 11, 2016 12:00:00 AM	CDS group	Present		Absent	Female		Present	Absent	Absent	Aleris VÃ¥rdcentral Kneippen		Absent	Present	Between 65-74	Present	4	Present	Compliant		Absent
889853	48-889853-Jan 11, 2016 12:00:00 AM	CDS group	Present		Absent	Male		Absent	Absent	Absent	Aleris VÃ¥rdcentral Kneippen		Absent	Present	Between 65-74	Absent	2	Present	Non compliant		Absent
928546	48-928546-Jan 11, 2016 12:00:00 AM	CDS group	Present		Absent	Female		Absent	Absent	Absent	Aleris VÃ¥rdcentral Kneippen		Absent	Present	Under 65	Absent	2	Present	Non compliant		Absent
938095	48-938095-Jan 11, 2016 12:00:00 AM	CDS group	Present		Absent	Male		Present	Absent	Absent	Aleris VÃ¥rdcentral Kneippen		Absent	Present	Between 65-74	Absent	3	Present	Compliant		Present
94610	48-94610-Jan 11, 2016 12:00:00 AM	CDS group	Absent		Absent	Female		Present	Absent	Absent	Aleris VÃ¥rdcentral Kneippen		Absent	Present	Between 65-74	Absent	2	Present	Compliant		Absent
949209	48-949209-Jan 11, 2016 12:00:00 AM	CDS group	Present		Absent	Female		Absent	Absent	Absent	Aleris VÃ¥rdcentral Kneippen		Present	Present	Above or equals to 75	Present	7	Present	Non compliant		Absent
952870	48-952870-Jan 11, 2016 12:00:00 AM	CDS group	Present		Absent	Female		Present	Absent	Absent	Aleris VÃ¥rdcentral Kneippen		Absent	Present	Under 65	Absent	2	Present	Compliant		Absent
97802	48-97802-Jan 11, 2016 12:00:00 AM	CDS group	Present		Absent	Male		Absent	Absent	Absent	Aleris VÃ¥rdcentral Kneippen		Absent	Present	Above or equals to 75	Absent	3	Present	Non compliant		Absent
98579	48-98579-Jan 11, 2016 12:00:00 AM	CDS group	Present		Absent	Female		Present	Absent	Absent	Aleris VÃ¥rdcentral Kneippen		Absent	Present	Above or equals to 75	Present	5	Present	Compliant		Absent
1177899	48-1177899-Jan 11, 2016 12:00:00 AM	CDS group	Absent		Absent	Male		Absent	Absent	Absent	Aleris VÃ¥rdcentral Kneippen		Absent	Present	Under 65	Absent	0	Absent	Compliant		Absent
1196629	48-1196629-Jan 11, 2016 12:00:00 AM	CDS group	Absent		Absent	Male		Absent	Absent	Absent	Aleris VÃ¥rdcentral Kneippen		Absent	Present	Under 65	Absent	0	Absent	Compliant		Absent
1341171	48-1341171-Jan 11, 2016 12:00:00 AM	CDS group	Absent		Absent	Female		Absent	Absent	Absent	Aleris VÃ¥rdcentral Kneippen		Absent	Present	Under 65	Absent	1	Absent	Compliant		Absent
1371395	48-1371395-Jan 11, 2016 12:00:00 AM	CDS group	Absent		Absent	Male		Absent	Absent	Absent	Aleris VÃ¥rdcentral Kneippen		Absent	Present	Under 65	Absent	0	Absent	Compliant		Absent
1557849	48-1557849-Jan 11, 2016 12:00:00 AM	CDS group	Absent		Absent	Female		Absent	Absent	Absent	Aleris VÃ¥rdcentral Kneippen		Absent	Present	Under 65	Absent	1	Absent	Compliant		Absent
182628	48-182628-Jan 11, 2016 12:00:00 AM	CDS group	Absent		Absent	Female		Absent	Absent	Absent	Aleris VÃ¥rdcentral Kneippen		Absent	Present	Under 65	Absent	1	Absent	Compliant		Absent
1959219	48-1959219-Jan 11, 2016 12:00:00 AM	CDS group	Absent		Absent	Male		Absent	Absent	Absent	Aleris VÃ¥rdcentral Kneippen		Absent	Present	Under 65	Absent	0	Absent	Compliant		Absent
20054	48-20054-Jan 11, 2016 12:00:00 AM	CDS group	Absent		Absent	Female		Absent	Absent	Absent	Aleris VÃ¥rdcentral Kneippen		Absent	Present	Under 65	Absent	1	Absent	Compliant		Absent
2278357	48-2278357-Jan 11, 2016 12:00:00 AM	CDS group	Absent		Absent	Male		Absent	Absent	Absent	Aleris VÃ¥rdcentral Kneippen		Absent	Present	Under 65	Absent	0	Absent	Compliant		Absent
270269	48-270269-Jan 11, 2016 12:00:00 AM	CDS group	Absent		Absent	Male		Absent	Absent	Absent	Aleris VÃ¥rdcentral Kneippen		Absent	Present	Under 65	Absent	0	Absent	Compliant		Absent
449181	48-449181-Jan 11, 2016 12:00:00 AM	CDS group	Absent		Absent	Male		Absent	Absent	Absent	Aleris VÃ¥rdcentral Kneippen		Absent	Present	Under 65	Absent	0	Absent	Compliant		Absent
5361420	48-5361420-Jan 11, 2016 12:00:00 AM	CDS group	Absent		Absent	Male		Present	Absent	Absent	Aleris VÃ¥rdcentral Kneippen		Absent	Present	Under 65	Absent	0	Absent	Compliant		Absent
579648	48-579648-Jan 11, 2016 12:00:00 AM	CDS group	Absent		Absent	Female		Absent	Absent	Absent	Aleris VÃ¥rdcentral Kneippen		Absent	Present	Under 65	Absent	1	Absent	Compliant		Absent
58677	48-58677-Jan 11, 2016 12:00:00 AM	CDS group	Absent		Absent	Male		Absent	Absent	Absent	Aleris VÃ¥rdcentral Kneippen		Absent	Present	Under 65	Absent	0	Absent	Compliant		Absent
59131	48-59131-Jan 11, 2016 12:00:00 AM	CDS group	Absent		Absent	Female		Absent	Absent	Absent	Aleris VÃ¥rdcentral Kneippen		Absent	Present	Under 65	Absent	1	Absent	Compliant		Absent
73479	48-73479-Jan 11, 2016 12:00:00 AM	CDS group	Absent		Absent	Male		Present	Absent	Absent	Aleris VÃ¥rdcentral Kneippen		Absent	Present	Under 65	Absent	0	Absent	Compliant		Absent
212676	48-212676-Jan 11, 2016 12:00:00 AM	CDS group	Present	Absent	Present	Male	Absent	Absent	Present	Absent	Aleris VÃ¥rdcentral Skarptorp	Non compliant	Absent	Present	Between 65-74	Present	4	Present	Non compliant	Non compliant	Absent
326488	48-326488-Jan 11, 2016 12:00:00 AM	CDS group	Present	Absent	Present	Male	Absent	Absent	Absent	Absent	Aleris VÃ¥rdcentral Skarptorp	Non compliant	Absent	Present	Between 65-74	Absent	2	Present	Non compliant	Non compliant	Absent
379432	48-379432-Jan 11, 2016 12:00:00 AM	CDS group	Present	Absent	Present	Female	Absent	Absent	Absent	Absent	Aleris VÃ¥rdcentral Skarptorp	Non compliant	Present	Present	Above or equals to 75	Absent	6	Present	Non compliant	Non compliant	Absent
1007834	48-1007834-Jan 11, 2016 12:00:00 AM	CDS group	Present		Absent	Male		Present	Absent	Absent	Aleris VÃ¥rdcentral Skarptorp		Absent	Present	Above or equals to 75	Present	4	Present	Compliant		Absent
1030711	48-1030711-Jan 11, 2016 12:00:00 AM	CDS group	Present		Absent	Female		Absent	Present	Absent	Aleris VÃ¥rdcentral Skarptorp		Absent	Present	Above or equals to 75	Present	6	Present	Non compliant		Absent
1038015	48-1038015-Jan 11, 2016 12:00:00 AM	CDS group	Present		Absent	Male		Present	Absent	Absent	Aleris VÃ¥rdcentral Skarptorp		Absent	Present	Between 65-74	Absent	3	Present	Compliant		Present
105599	48-105599-Jan 11, 2016 12:00:00 AM	CDS group	Present		Absent	Male		Present	Present	Absent	Aleris VÃ¥rdcentral Skarptorp		Absent	Present	Above or equals to 75	Present	5	Present	Compliant		Absent
105814	48-105814-Jan 11, 2016 12:00:00 AM	CDS group	Present		Absent	Male		Absent	Present	Absent	Aleris VÃ¥rdcentral Skarptorp		Absent	Present	Above or equals to 75	Absent	5	Present	Non compliant		Present
106410	48-106410-Jan 11, 2016 12:00:00 AM	CDS group	Absent		Absent	Female		Present	Absent	Absent	Aleris VÃ¥rdcentral Skarptorp		Present	Present	Between 65-74	Absent	4	Present	Compliant		Absent
107422	48-107422-Jan 11, 2016 12:00:00 AM	CDS group	Present		Absent	Female		Present	Present	Absent	Aleris VÃ¥rdcentral Skarptorp		Present	Present	Under 65	Present	7	Present	Compliant		Present
1075035	48-1075035-Jan 11, 2016 12:00:00 AM	CDS group	Present		Absent	Male		Present	Present	Absent	Aleris VÃ¥rdcentral Skarptorp		Absent	Present	Between 65-74	Absent	4	Present	Compliant		Present
1075971	48-1075971-Jan 11, 2016 12:00:00 AM	CDS group	Absent		Absent	Female		Absent	Absent	Absent	Aleris VÃ¥rdcentral Skarptorp		Absent	Present	Between 65-74	Absent	2	Present	Non compliant		Absent
109418	48-109418-Jan 11, 2016 12:00:00 AM	CDS group	Present		Absent	Female		Absent	Present	Absent	Aleris VÃ¥rdcentral Skarptorp		Present	Present	Above or equals to 75	Present	8	Present	Non compliant		Absent
1105836	48-1105836-Jan 11, 2016 12:00:00 AM	CDS group	Present		Absent	Male		Absent	Present	Absent	Aleris VÃ¥rdcentral Skarptorp		Present	Present	Above or equals to 75	Present	7	Present	Non compliant		Absent
111459	48-111459-Jan 11, 2016 12:00:00 AM	CDS group	Present		Absent	Male		Present	Absent	Absent	Aleris VÃ¥rdcentral Skarptorp		Absent	Present	Between 65-74	Absent	2	Present	Compliant		Absent
111986	48-111986-Jan 11, 2016 12:00:00 AM	CDS group	Present		Absent	Male		Present	Present	Absent	Aleris VÃ¥rdcentral Skarptorp		Absent	Present	Above or equals to 75	Absent	4	Present	Compliant		Absent
1150880	48-1150880-Jan 11, 2016 12:00:00 AM	CDS group	Present		Absent	Male		Present	Present	Absent	Aleris VÃ¥rdcentral Skarptorp		Present	Present	Between 65-74	Present	6	Present	Compliant		Absent
1151564	48-1151564-Jan 11, 2016 12:00:00 AM	CDS group	Present		Absent	Female		Present	Absent	Absent	Aleris VÃ¥rdcentral Skarptorp		Absent	Present	Above or equals to 75	Present	5	Present	Compliant		Absent
117207	48-117207-Jan 11, 2016 12:00:00 AM	CDS group	Present		Absent	Male		Present	Absent	Absent	Aleris VÃ¥rdcentral Skarptorp		Absent	Present	Between 65-74	Absent	3	Present	Compliant		Present
119562	48-119562-Jan 11, 2016 12:00:00 AM	CDS group	Present		Absent	Male		Present	Absent	Absent	Aleris VÃ¥rdcentral Skarptorp		Absent	Present	Between 65-74	Absent	3	Present	Compliant		Present
1206476	48-1206476-Jan 11, 2016 12:00:00 AM	CDS group	Absent		Absent	Male		Absent	Absent	Absent	Aleris VÃ¥rdcentral Skarptorp		Absent	Present	Between 65-74	Absent	1	Present	Non compliant		Absent
124897	48-124897-Jan 11, 2016 12:00:00 AM	CDS group	Present		Absent	Male		Absent	Present	Absent	Aleris VÃ¥rdcentral Skarptorp		Absent	Present	Under 65	Absent	3	Present	Non compliant		Present
1259545	48-1259545-Jan 11, 2016 12:00:00 AM	CDS group	Present		Absent	Male		Absent	Absent	Absent	Aleris VÃ¥rdcentral Skarptorp		Absent	Present	Above or equals to 75	Absent	3	Present	Non compliant		Absent
126725	48-126725-Jan 11, 2016 12:00:00 AM	CDS group	Present		Absent	Female		Absent	Absent	Absent	Aleris VÃ¥rdcentral Skarptorp		Absent	Present	Above or equals to 75	Absent	4	Present	Non compliant		Absent
1271439	48-1271439-Jan 11, 2016 12:00:00 AM	CDS group	Present		Absent	Male		Present	Absent	Absent	Aleris VÃ¥rdcentral Skarptorp		Absent	Present	Between 65-74	Absent	3	Present	Compliant		Present
1290283	48-1290283-Jan 11, 2016 12:00:00 AM	CDS group	Absent		Absent	Male		Present	Absent	Absent	Aleris VÃ¥rdcentral Skarptorp		Present	Present	Between 65-74	Absent	3	Present	Compliant		Absent
1293080	48-1293080-Jan 11, 2016 12:00:00 AM	CDS group	Present		Absent	Female		Present	Absent	Absent	Aleris VÃ¥rdcentral Skarptorp		Absent	Present	Between 65-74	Absent	3	Present	Compliant		Absent
1306366	48-1306366-Jan 11, 2016 12:00:00 AM	CDS group	Present		Absent	Male		Absent	Present	Absent	Aleris VÃ¥rdcentral Skarptorp		Absent	Present	Above or equals to 75	Present	5	Present	Non compliant		Absent
132011	48-132011-Jan 11, 2016 12:00:00 AM	CDS group	Present		Absent	Male		Present	Absent	Absent	Aleris VÃ¥rdcentral Skarptorp		Present	Present	Above or equals to 75	Absent	6	Present	Compliant		Present
1327378	48-1327378-Jan 11, 2016 12:00:00 AM	CDS group	Present		Absent	Male		Present	Absent	Absent	Aleris VÃ¥rdcentral Skarptorp		Present	Present	Between 65-74	Absent	4	Present	Compliant		Absent
135546	48-135546-Jan 11, 2016 12:00:00 AM	CDS group	Present		Absent	Male		Present	Absent	Absent	Aleris VÃ¥rdcentral Skarptorp		Absent	Present	Between 65-74	Absent	3	Present	Compliant		Present
137153	48-137153-Jan 11, 2016 12:00:00 AM	CDS group	Present		Absent	Female		Absent	Present	Absent	Aleris VÃ¥rdcentral Skarptorp		Absent	Present	Above or equals to 75	Present	6	Present	Non compliant		Absent
138514	48-138514-Jan 11, 2016 12:00:00 AM	CDS group	Present		Absent	Female		Absent	Present	Absent	Aleris VÃ¥rdcentral Skarptorp		Absent	Present	Above or equals to 75	Present	6	Present	Non compliant		Absent
139408	48-139408-Jan 11, 2016 12:00:00 AM	CDS group	Present		Absent	Female		Absent	Present	Absent	Aleris VÃ¥rdcentral Skarptorp		Absent	Present	Above or equals to 75	Absent	5	Present	Non compliant		Absent
1426006	48-1426006-Jan 11, 2016 12:00:00 AM	CDS group	Present		Absent	Male		Present	Absent	Absent	Aleris VÃ¥rdcentral Skarptorp		Present	Present	Between 65-74	Absent	4	Present	Compliant		Absent
142743	48-142743-Jan 11, 2016 12:00:00 AM	CDS group	Absent		Absent	Male		Present	Present	Absent	Aleris VÃ¥rdcentral Skarptorp		Absent	Present	Above or equals to 75	Present	4	Present	Compliant		Absent
1429279	48-1429279-Jan 11, 2016 12:00:00 AM	CDS group	Present		Absent	Male		Absent	Absent	Absent	Aleris VÃ¥rdcentral Skarptorp		Absent	Present	Above or equals to 75	Present	5	Present	Non compliant		Present
1441511	48-1441511-Jan 11, 2016 12:00:00 AM	CDS group	Present		Absent	Female		Absent	Absent	Absent	Aleris VÃ¥rdcentral Skarptorp		Present	Present	Above or equals to 75	Absent	6	Present	Non compliant		Absent
1442759	48-1442759-Jan 11, 2016 12:00:00 AM	CDS group	Present		Absent	Female		Present	Absent	Absent	Aleris VÃ¥rdcentral Skarptorp		Absent	Present	Above or equals to 75	Present	5	Present	Compliant		Absent
1449637	48-1449637-Jan 11, 2016 12:00:00 AM	CDS group	Present		Absent	Female		Present	Present	Absent	Aleris VÃ¥rdcentral Skarptorp		Absent	Present	Above or equals to 75	Present	6	Present	Compliant		Absent
1451065	48-1451065-Jan 11, 2016 12:00:00 AM	CDS group	Present		Absent	Male		Present	Present	Absent	Aleris VÃ¥rdcentral Skarptorp		Absent	Present	Under 65	Present	3	Present	Compliant		Absent
1451202	48-1451202-Jan 11, 2016 12:00:00 AM	CDS group	Present		Absent	Male		Present	Present	Absent	Aleris VÃ¥rdcentral Skarptorp		Absent	Present	Between 65-74	Absent	4	Present	Compliant		Present
1454019	48-1454019-Jan 11, 2016 12:00:00 AM	CDS group	Present		Absent	Female		Present	Absent	Absent	Aleris VÃ¥rdcentral Skarptorp		Absent	Present	Above or equals to 75	Absent	4	Present	Compliant		Absent
145679	48-145679-Jan 11, 2016 12:00:00 AM	CDS group	Present		Absent	Male		Present	Absent	Absent	Aleris VÃ¥rdcentral Skarptorp		Present	Present	Between 65-74	Absent	4	Present	Compliant		Absent
1457207	48-1457207-Jan 11, 2016 12:00:00 AM	CDS group	Present		Absent	Male		Absent	Present	Absent	Aleris VÃ¥rdcentral Skarptorp		Absent	Present	Above or equals to 75	Absent	4	Present	Non compliant		Absent
1463290	48-1463290-Jan 11, 2016 12:00:00 AM	CDS group	Present		Absent	Male		Absent	Absent	Absent	Aleris VÃ¥rdcentral Skarptorp		Absent	Present	Between 65-74	Absent	2	Present	Non compliant		Absent
1467327	48-1467327-Jan 11, 2016 12:00:00 AM	CDS group	Present		Absent	Female		Present	Absent	Absent	Aleris VÃ¥rdcentral Skarptorp		Absent	Present	Above or equals to 75	Absent	4	Present	Compliant		Absent
146769	48-146769-Jan 11, 2016 12:00:00 AM	CDS group	Absent		Absent	Female		Present	Absent	Absent	Aleris VÃ¥rdcentral Skarptorp		Absent	Present	Between 65-74	Absent	2	Present	Compliant		Absent
1472188	48-1472188-Jan 11, 2016 12:00:00 AM	CDS group	Present		Absent	Male		Present	Absent	Absent	Aleris VÃ¥rdcentral Skarptorp		Absent	Present	Between 65-74	Absent	3	Present	Compliant		Present
1481939	48-1481939-Jan 11, 2016 12:00:00 AM	CDS group	Absent		Absent	Male		Present	Absent	Absent	Aleris VÃ¥rdcentral Skarptorp		Absent	Present	Above or equals to 75	Absent	2	Present	Compliant		Absent
1486162	48-1486162-Jan 11, 2016 12:00:00 AM	CDS group	Present		Absent	Male		Present	Absent	Absent	Aleris VÃ¥rdcentral Skarptorp		Absent	Present	Between 65-74	Absent	3	Present	Compliant		Present
1520174	48-1520174-Jan 11, 2016 12:00:00 AM	CDS group	Present		Absent	Male		Present	Absent	Absent	Aleris VÃ¥rdcentral Skarptorp		Absent	Present	Between 65-74	Absent	2	Present	Compliant		Absent
154420	48-154420-Jan 11, 2016 12:00:00 AM	CDS group	Present		Absent	Female		Absent	Absent	Absent	Aleris VÃ¥rdcentral Skarptorp		Present	Present	Above or equals to 75	Absent	7	Present	Non compliant		Present
1550382	48-1550382-Jan 11, 2016 12:00:00 AM	CDS group	Present		Absent	Female		Absent	Present	Absent	Aleris VÃ¥rdcentral Skarptorp		Absent	Present	Above or equals to 75	Present	6	Present	Non compliant		Absent
1556288	48-1556288-Jan 11, 2016 12:00:00 AM	CDS group	Present		Absent	Male		Present	Absent	Absent	Aleris VÃ¥rdcentral Skarptorp		Absent	Present	Between 65-74	Absent	3	Present	Compliant		Present
1575954	48-1575954-Jan 11, 2016 12:00:00 AM	CDS group	Present		Absent	Male		Present	Present	Absent	Aleris VÃ¥rdcentral Skarptorp		Absent	Present	Between 65-74	Absent	4	Present	Compliant		Present
1587235	48-1587235-Jan 11, 2016 12:00:00 AM	CDS group	Absent		Absent	Male		Absent	Present	Absent	Aleris VÃ¥rdcentral Skarptorp		Absent	Present	Above or equals to 75	Absent	3	Present	Non compliant		Absent
159346	48-159346-Jan 11, 2016 12:00:00 AM	CDS group	Present		Absent	Female		Present	Absent	Absent	Aleris VÃ¥rdcentral Skarptorp		Present	Present	Between 65-74	Present	7	Present	Compliant		Present
1607123	48-1607123-Jan 11, 2016 12:00:00 AM	CDS group	Absent		Absent	Female		Present	Absent	Absent	Aleris VÃ¥rdcentral Skarptorp		Absent	Present	Between 65-74	Absent	2	Present	Compliant		Absent
1637307	48-1637307-Jan 11, 2016 12:00:00 AM	CDS group	Absent		Absent	Male		Present	Present	Absent	Aleris VÃ¥rdcentral Skarptorp		Absent	Present	Above or equals to 75	Absent	3	Present	Compliant		Absent
1664505	48-1664505-Jan 11, 2016 12:00:00 AM	CDS group	Present		Absent	Female		Present	Absent	Absent	Aleris VÃ¥rdcentral Skarptorp		Absent	Present	Above or equals to 75	Present	5	Present	Compliant		Absent
169640	48-169640-Jan 11, 2016 12:00:00 AM	CDS group	Absent		Absent	Male		Present	Present	Absent	Aleris VÃ¥rdcentral Skarptorp		Absent	Present	Between 65-74	Absent	2	Present	Compliant		Absent
170357	48-170357-Jan 11, 2016 12:00:00 AM	CDS group	Present		Absent	Female		Present	Present	Absent	Aleris VÃ¥rdcentral Skarptorp		Absent	Present	Above or equals to 75	Absent	6	Present	Compliant		Present
177446	48-177446-Jan 11, 2016 12:00:00 AM	CDS group	Present		Absent	Female		Absent	Absent	Absent	Aleris VÃ¥rdcentral Skarptorp		Absent	Present	Above or equals to 75	Absent	4	Present	Non compliant		Absent
1788172	48-1788172-Jan 11, 2016 12:00:00 AM	CDS group	Present		Absent	Male		Absent	Present	Absent	Aleris VÃ¥rdcentral Skarptorp		Absent	Present	Between 65-74	Absent	3	Present	Non compliant		Absent
182204	48-182204-Jan 11, 2016 12:00:00 AM	CDS group	Present		Absent	Male		Present	Present	Absent	Aleris VÃ¥rdcentral Skarptorp		Absent	Present	Between 65-74	Present	5	Present	Compliant		Present
1832282	48-1832282-Jan 11, 2016 12:00:00 AM	CDS group	Present		Absent	Male		Present	Absent	Absent	Aleris VÃ¥rdcentral Skarptorp		Absent	Present	Under 65	Present	3	Present	Compliant		Present
1838396	48-1838396-Jan 11, 2016 12:00:00 AM	CDS group	Present		Absent	Male		Absent	Absent	Absent	Aleris VÃ¥rdcentral Skarptorp		Absent	Present	Under 65	Absent	1	Present	Non compliant		Absent
1847301	48-1847301-Jan 11, 2016 12:00:00 AM	CDS group	Present		Absent	Male		Present	Absent	Absent	Aleris VÃ¥rdcentral Skarptorp		Absent	Present	Between 65-74	Absent	2	Present	Compliant		Absent
1888092	48-1888092-Jan 11, 2016 12:00:00 AM	CDS group	Present		Absent	Male		Present	Absent	Absent	Aleris VÃ¥rdcentral Skarptorp		Present	Present	Between 65-74	Absent	4	Present	Compliant		Absent
1903901	48-1903901-Jan 11, 2016 12:00:00 AM	CDS group	Absent		Absent	Male		Present	Absent	Absent	Aleris VÃ¥rdcentral Skarptorp		Absent	Present	Above or equals to 75	Present	3	Present	Compliant		Absent
19172	48-19172-Jan 11, 2016 12:00:00 AM	CDS group	Present		Absent	Female		Present	Absent	Absent	Aleris VÃ¥rdcentral Skarptorp		Absent	Present	Above or equals to 75	Absent	4	Present	Compliant		Absent
192386	48-192386-Jan 11, 2016 12:00:00 AM	CDS group	Present		Absent	Female		Present	Absent	Absent	Aleris VÃ¥rdcentral Skarptorp		Absent	Present	Above or equals to 75	Absent	4	Present	Compliant		Absent
1927526	48-1927526-Jan 11, 2016 12:00:00 AM	CDS group	Present		Absent	Male		Absent	Present	Absent	Aleris VÃ¥rdcentral Skarptorp		Absent	Present	Between 65-74	Absent	4	Present	Non compliant		Present
1931828	48-1931828-Jan 11, 2016 12:00:00 AM	CDS group	Present		Absent	Female		Present	Absent	Absent	Aleris VÃ¥rdcentral Skarptorp		Present	Present	Above or equals to 75	Absent	6	Present	Compliant		Absent
1951244	48-1951244-Jan 11, 2016 12:00:00 AM	CDS group	Present		Absent	Male		Present	Absent	Absent	Aleris VÃ¥rdcentral Skarptorp		Absent	Present	Under 65	Absent	2	Present	Compliant		Present
195855	48-195855-Jan 11, 2016 12:00:00 AM	CDS group	Absent		Absent	Female		Absent	Present	Absent	Aleris VÃ¥rdcentral Skarptorp		Absent	Present	Above or equals to 75	Absent	4	Present	Non compliant		Absent
200465	48-200465-Jan 11, 2016 12:00:00 AM	CDS group	Absent		Absent	Male		Present	Absent	Absent	Aleris VÃ¥rdcentral Skarptorp		Absent	Present	Between 65-74	Absent	1	Present	Compliant		Absent
210478	48-210478-Jan 11, 2016 12:00:00 AM	CDS group	Present		Absent	Male		Present	Absent	Absent	Aleris VÃ¥rdcentral Skarptorp		Absent	Present	Above or equals to 75	Absent	3	Present	Compliant		Absent
2120986	48-2120986-Jan 11, 2016 12:00:00 AM	CDS group	Present		Absent	Male		Present	Absent	Absent	Aleris VÃ¥rdcentral Skarptorp		Present	Present	Between 65-74	Present	5	Present	Compliant		Absent
212159	48-212159-Jan 11, 2016 12:00:00 AM	CDS group	Absent		Absent	Male		Absent	Present	Absent	Aleris VÃ¥rdcentral Skarptorp		Absent	Present	Between 65-74	Absent	2	Present	Non compliant		Absent
21382	48-21382-Jan 11, 2016 12:00:00 AM	CDS group	Present		Absent	Female		Absent	Absent	Absent	Aleris VÃ¥rdcentral Skarptorp		Present	Present	Above or equals to 75	Absent	7	Present	Non compliant		Present
2150230	48-2150230-Jan 11, 2016 12:00:00 AM	CDS group	Present		Absent	Male		Present	Absent	Absent	Aleris VÃ¥rdcentral Skarptorp		Absent	Present	Between 65-74	Present	4	Present	Compliant		Present
222309	48-222309-Jan 11, 2016 12:00:00 AM	CDS group	Present		Absent	Male		Present	Absent	Absent	Aleris VÃ¥rdcentral Skarptorp		Absent	Present	Above or equals to 75	Absent	3	Present	Compliant		Absent
226573	48-226573-Jan 11, 2016 12:00:00 AM	CDS group	Present		Absent	Female		Present	Absent	Absent	Aleris VÃ¥rdcentral Skarptorp		Absent	Present	Above or equals to 75	Present	5	Present	Compliant		Absent
229979	48-229979-Jan 11, 2016 12:00:00 AM	CDS group	Present		Absent	Male		Absent	Present	Absent	Aleris VÃ¥rdcentral Skarptorp		Absent	Present	Between 65-74	Absent	4	Present	Non compliant		Present
254247	48-254247-Jan 11, 2016 12:00:00 AM	CDS group	Present		Absent	Male		Present	Absent	Absent	Aleris VÃ¥rdcentral Skarptorp		Present	Present	Under 65	Present	4	Present	Compliant		Absent
25594	48-25594-Jan 11, 2016 12:00:00 AM	CDS group	Present		Absent	Male		Absent	Present	Absent	Aleris VÃ¥rdcentral Skarptorp		Present	Present	Above or equals to 75	Present	7	Present	Non compliant		Absent
262064	48-262064-Jan 11, 2016 12:00:00 AM	CDS group	Present		Absent	Female		Present	Present	Absent	Aleris VÃ¥rdcentral Skarptorp		Absent	Present	Above or equals to 75	Absent	5	Present	Compliant		Absent
263975	48-263975-Jan 11, 2016 12:00:00 AM	CDS group	Present		Absent	Female		Present	Absent	Absent	Aleris VÃ¥rdcentral Skarptorp		Absent	Present	Under 65	Present	3	Present	Compliant		Absent
266361	48-266361-Jan 11, 2016 12:00:00 AM	CDS group	Present		Absent	Female		Present	Absent	Absent	Aleris VÃ¥rdcentral Skarptorp		Absent	Present	Between 65-74	Absent	4	Present	Compliant		Present
2738576	48-2738576-Jan 11, 2016 12:00:00 AM	CDS group	Present		Absent	Female		Present	Absent	Absent	Aleris VÃ¥rdcentral Skarptorp		Absent	Present	Above or equals to 75	Absent	4	Present	Compliant		Absent
279739	48-279739-Jan 11, 2016 12:00:00 AM	CDS group	Present		Absent	Female		Absent	Absent	Absent	Aleris VÃ¥rdcentral Skarptorp		Absent	Present	Above or equals to 75	Absent	4	Present	Non compliant		Absent
28395	48-28395-Jan 11, 2016 12:00:00 AM	CDS group	Present		Absent	Male		Absent	Present	Absent	Aleris VÃ¥rdcentral Skarptorp		Absent	Present	Above or equals to 75	Present	5	Present	Non compliant		Absent
288062	48-288062-Jan 11, 2016 12:00:00 AM	CDS group	Present		Absent	Female		Present	Absent	Absent	Aleris VÃ¥rdcentral Skarptorp		Absent	Present	Above or equals to 75	Present	6	Present	Compliant		Present
290033	48-290033-Jan 11, 2016 12:00:00 AM	CDS group	Present		Absent	Male		Present	Absent	Absent	Aleris VÃ¥rdcentral Skarptorp		Present	Present	Above or equals to 75	Present	6	Present	Compliant		Absent
295185	48-295185-Jan 11, 2016 12:00:00 AM	CDS group	Present		Absent	Male		Present	Absent	Absent	Aleris VÃ¥rdcentral Skarptorp		Present	Present	Above or equals to 75	Absent	5	Present	Compliant		Absent
295398	48-295398-Jan 11, 2016 12:00:00 AM	CDS group	Present		Absent	Female		Present	Absent	Absent	Aleris VÃ¥rdcentral Skarptorp		Absent	Present	Between 65-74	Present	5	Present	Compliant		Present
295903	48-295903-Jan 11, 2016 12:00:00 AM	CDS group	Present		Absent	Female		Present	Present	Absent	Aleris VÃ¥rdcentral Skarptorp		Present	Present	Above or equals to 75	Present	9	Present	Compliant		Present
2998809	48-2998809-Jan 11, 2016 12:00:00 AM	CDS group	Absent		Absent	Male		Absent	Absent	Absent	Aleris VÃ¥rdcentral Skarptorp		Absent	Present	Between 65-74	Absent	1	Present	Non compliant		Absent
300873	48-300873-Jan 11, 2016 12:00:00 AM	CDS group	Absent		Absent	Male		Present	Absent	Absent	Aleris VÃ¥rdcentral Skarptorp		Present	Present	Between 65-74	Absent	3	Present	Compliant		Absent
309822	48-309822-Jan 11, 2016 12:00:00 AM	CDS group	Present		Absent	Male		Absent	Present	Absent	Aleris VÃ¥rdcentral Skarptorp		Present	Present	Above or equals to 75	Present	8	Present	Non compliant		Present
312299	48-312299-Jan 11, 2016 12:00:00 AM	CDS group	Present		Absent	Female		Present	Present	Absent	Aleris VÃ¥rdcentral Skarptorp		Absent	Present	Above or equals to 75	Absent	6	Present	Compliant		Present
313588	48-313588-Jan 11, 2016 12:00:00 AM	CDS group	Absent		Absent	Male		Present	Present	Absent	Aleris VÃ¥rdcentral Skarptorp		Absent	Present	Above or equals to 75	Present	4	Present	Compliant		Absent
315173	48-315173-Jan 11, 2016 12:00:00 AM	CDS group	Absent		Absent	Male		Present	Absent	Absent	Aleris VÃ¥rdcentral Skarptorp		Absent	Present	Between 65-74	Absent	1	Present	Compliant		Absent
3220810	48-3220810-Jan 11, 2016 12:00:00 AM	CDS group	Absent		Absent	Female		Present	Absent	Absent	Aleris VÃ¥rdcentral Skarptorp		Absent	Present	Above or equals to 75	Absent	3	Present	Compliant		Absent
322899	48-322899-Jan 11, 2016 12:00:00 AM	CDS group	Absent		Absent	Male		Absent	Present	Absent	Aleris VÃ¥rdcentral Skarptorp		Absent	Present	Above or equals to 75	Absent	3	Present	Non compliant		Absent
332220	48-332220-Jan 11, 2016 12:00:00 AM	CDS group	Present		Absent	Female		Present	Present	Absent	Aleris VÃ¥rdcentral Skarptorp		Absent	Present	Above or equals to 75	Present	6	Present	Compliant		Absent
332495	48-332495-Jan 11, 2016 12:00:00 AM	CDS group	Present		Absent	Male		Absent	Present	Absent	Aleris VÃ¥rdcentral Skarptorp		Absent	Present	Above or equals to 75	Present	5	Present	Non compliant		Absent
333792	48-333792-Jan 11, 2016 12:00:00 AM	CDS group	Present		Absent	Female		Absent	Absent	Absent	Aleris VÃ¥rdcentral Skarptorp		Present	Present	Above or equals to 75	Present	8	Present	Non compliant		Present
341901	48-341901-Jan 11, 2016 12:00:00 AM	CDS group	Present		Absent	Male		Present	Absent	Absent	Aleris VÃ¥rdcentral Skarptorp		Absent	Present	Between 65-74	Absent	3	Present	Compliant		Present
344481	48-344481-Jan 11, 2016 12:00:00 AM	CDS group	Present		Absent	Male		Absent	Absent	Absent	Aleris VÃ¥rdcentral Skarptorp		Absent	Present	Between 65-74	Absent	2	Present	Non compliant		Absent
3453449	48-3453449-Jan 11, 2016 12:00:00 AM	CDS group	Present		Absent	Female		Present	Present	Absent	Aleris VÃ¥rdcentral Skarptorp		Absent	Present	Under 65	Absent	3	Present	Compliant		Absent
346403	48-346403-Jan 11, 2016 12:00:00 AM	CDS group	Present		Absent	Female		Absent	Absent	Absent	Aleris VÃ¥rdcentral Skarptorp		Absent	Present	Above or equals to 75	Absent	5	Present	Non compliant		Present
349904	48-349904-Jan 11, 2016 12:00:00 AM	CDS group	Present		Absent	Female		Absent	Present	Absent	Aleris VÃ¥rdcentral Skarptorp		Absent	Present	Above or equals to 75	Absent	5	Present	Non compliant		Absent
362369	48-362369-Jan 11, 2016 12:00:00 AM	CDS group	Present		Absent	Male		Present	Absent	Absent	Aleris VÃ¥rdcentral Skarptorp		Absent	Present	Above or equals to 75	Absent	3	Present	Compliant		Absent
363890	48-363890-Jan 11, 2016 12:00:00 AM	CDS group	Present		Absent	Male		Present	Absent	Absent	Aleris VÃ¥rdcentral Skarptorp		Absent	Present	Between 65-74	Absent	2	Present	Compliant		Absent
373697	48-373697-Jan 11, 2016 12:00:00 AM	CDS group	Present		Absent	Male		Present	Absent	Absent	Aleris VÃ¥rdcentral Skarptorp		Absent	Present	Between 65-74	Absent	3	Present	Compliant		Present
375228	48-375228-Jan 11, 2016 12:00:00 AM	CDS group	Present		Absent	Female		Present	Absent	Absent	Aleris VÃ¥rdcentral Skarptorp		Absent	Present	Between 65-74	Absent	4	Present	Compliant		Present
376022	48-376022-Jan 11, 2016 12:00:00 AM	CDS group	Present		Absent	Female		Absent	Present	Absent	Aleris VÃ¥rdcentral Skarptorp		Absent	Present	Between 65-74	Absent	5	Present	Non compliant		Present
377103	48-377103-Jan 11, 2016 12:00:00 AM	CDS group	Present		Absent	Male		Present	Absent	Absent	Aleris VÃ¥rdcentral Skarptorp		Absent	Present	Above or equals to 75	Present	4	Present	Compliant		Absent
378573	48-378573-Jan 11, 2016 12:00:00 AM	CDS group	Present		Absent	Female		Absent	Absent	Absent	Aleris VÃ¥rdcentral Skarptorp		Absent	Present	Above or equals to 75	Absent	5	Present	Non compliant		Present
382374	48-382374-Jan 11, 2016 12:00:00 AM	CDS group	Present		Absent	Male		Present	Present	Absent	Aleris VÃ¥rdcentral Skarptorp		Absent	Present	Above or equals to 75	Absent	4	Present	Compliant		Absent
38374	48-38374-Jan 11, 2016 12:00:00 AM	CDS group	Present		Absent	Male		Present	Absent	Absent	Aleris VÃ¥rdcentral Skarptorp		Absent	Present	Above or equals to 75	Present	4	Present	Compliant		Absent
38929	48-38929-Jan 11, 2016 12:00:00 AM	CDS group	Present		Absent	Male		Absent	Present	Absent	Aleris VÃ¥rdcentral Skarptorp		Present	Present	Above or equals to 75	Present	7	Present	Non compliant		Absent
391416	48-391416-Jan 11, 2016 12:00:00 AM	CDS group	Present		Absent	Male		Present	Present	Absent	Aleris VÃ¥rdcentral Skarptorp		Absent	Present	Under 65	Present	4	Present	Compliant		Present
391457	48-391457-Jan 11, 2016 12:00:00 AM	CDS group	Present		Absent	Female		Absent	Absent	Absent	Aleris VÃ¥rdcentral Skarptorp		Absent	Present	Above or equals to 75	Absent	4	Present	Non compliant		Absent
395363	48-395363-Jan 11, 2016 12:00:00 AM	CDS group	Present		Absent	Male		Present	Absent	Absent	Aleris VÃ¥rdcentral Skarptorp		Present	Present	Between 65-74	Absent	4	Present	Compliant		Absent
396635	48-396635-Jan 11, 2016 12:00:00 AM	CDS group	Present		Absent	Male		Present	Present	Absent	Aleris VÃ¥rdcentral Skarptorp		Absent	Present	Above or equals to 75	Present	6	Present	Compliant		Present
404745	48-404745-Jan 11, 2016 12:00:00 AM	CDS group	Present		Absent	Male		Present	Present	Absent	Aleris VÃ¥rdcentral Skarptorp		Present	Present	Between 65-74	Present	7	Present	Compliant		Present
404909	48-404909-Jan 11, 2016 12:00:00 AM	CDS group	Absent		Absent	Male		Absent	Absent	Absent	Aleris VÃ¥rdcentral Skarptorp		Absent	Present	Above or equals to 75	Absent	2	Present	Non compliant		Absent
4160645	48-4160645-Jan 11, 2016 12:00:00 AM	CDS group	Absent		Absent	Female		Present	Absent	Absent	Aleris VÃ¥rdcentral Skarptorp		Absent	Present	Above or equals to 75	Absent	3	Present	Compliant		Absent
423023	48-423023-Jan 11, 2016 12:00:00 AM	CDS group	Present		Absent	Female		Present	Absent	Absent	Aleris VÃ¥rdcentral Skarptorp		Absent	Present	Under 65	Present	3	Present	Compliant		Absent
4275927	48-4275927-Jan 11, 2016 12:00:00 AM	CDS group	Present		Absent	Female		Absent	Absent	Absent	Aleris VÃ¥rdcentral Skarptorp		Absent	Present	Above or equals to 75	Absent	4	Present	Non compliant		Absent
4297562	48-4297562-Jan 11, 2016 12:00:00 AM	CDS group	Present		Absent	Male		Present	Absent	Absent	Aleris VÃ¥rdcentral Skarptorp		Absent	Present	Above or equals to 75	Present	4	Present	Compliant		Absent
431296	48-431296-Jan 11, 2016 12:00:00 AM	CDS group	Present		Absent	Male		Absent	Present	Absent	Aleris VÃ¥rdcentral Skarptorp		Absent	Present	Above or equals to 75	Absent	4	Present	Non compliant		Absent
43132	48-43132-Jan 11, 2016 12:00:00 AM	CDS group	Present		Absent	Male		Present	Present	Absent	Aleris VÃ¥rdcentral Skarptorp		Absent	Present	Between 65-74	Absent	3	Present	Compliant		Absent
433022	48-433022-Jan 11, 2016 12:00:00 AM	CDS group	Present		Absent	Female		Absent	Absent	Absent	Aleris VÃ¥rdcentral Skarptorp		Absent	Present	Above or equals to 75	Absent	4	Present	Non compliant		Absent
440052	48-440052-Jan 11, 2016 12:00:00 AM	CDS group	Present		Absent	Female		Present	Absent	Absent	Aleris VÃ¥rdcentral Skarptorp		Absent	Present	Above or equals to 75	Absent	4	Present	Compliant		Absent
440084	48-440084-Jan 11, 2016 12:00:00 AM	CDS group	Present		Absent	Male		Present	Absent	Absent	Aleris VÃ¥rdcentral Skarptorp		Present	Present	Above or equals to 75	Present	6	Present	Compliant		Absent
443503	48-443503-Jan 11, 2016 12:00:00 AM	CDS group	Present		Absent	Female		Present	Present	Absent	Aleris VÃ¥rdcentral Skarptorp		Present	Present	Above or equals to 75	Absent	7	Present	Compliant		Absent
449264	48-449264-Jan 11, 2016 12:00:00 AM	CDS group	Absent		Absent	Female		Present	Absent	Absent	Aleris VÃ¥rdcentral Skarptorp		Absent	Present	Between 65-74	Absent	2	Present	Compliant		Absent
45136	48-45136-Jan 11, 2016 12:00:00 AM	CDS group	Present		Absent	Female		Absent	Absent	Absent	Aleris VÃ¥rdcentral Skarptorp		Absent	Present	Under 65	Absent	2	Present	Non compliant		Absent
472543	48-472543-Jan 11, 2016 12:00:00 AM	CDS group	Present		Absent	Female		Present	Present	Absent	Aleris VÃ¥rdcentral Skarptorp		Absent	Present	Between 65-74	Present	5	Present	Compliant		Absent
477227	48-477227-Jan 11, 2016 12:00:00 AM	CDS group	Absent		Absent	Male		Absent	Absent	Absent	Aleris VÃ¥rdcentral Skarptorp		Present	Present	Above or equals to 75	Absent	4	Present	Non compliant		Absent
478987	48-478987-Jan 11, 2016 12:00:00 AM	CDS group	Present		Absent	Female		Present	Absent	Absent	Aleris VÃ¥rdcentral Skarptorp		Absent	Present	Under 65	Absent	2	Present	Compliant		Absent
492755	48-492755-Jan 11, 2016 12:00:00 AM	CDS group	Absent		Absent	Female		Present	Absent	Absent	Aleris VÃ¥rdcentral Skarptorp		Present	Present	Between 65-74	Present	5	Present	Compliant		Absent
518126	48-518126-Jan 11, 2016 12:00:00 AM	CDS group	Present		Absent	Male		Present	Absent	Absent	Aleris VÃ¥rdcentral Skarptorp		Absent	Present	Above or equals to 75	Absent	4	Present	Compliant		Present
549818	48-549818-Jan 11, 2016 12:00:00 AM	CDS group	Present		Absent	Male		Absent	Present	Absent	Aleris VÃ¥rdcentral Skarptorp		Absent	Present	Above or equals to 75	Absent	5	Present	Non compliant		Present
55687	48-55687-Jan 11, 2016 12:00:00 AM	CDS group	Present		Absent	Male		Present	Present	Absent	Aleris VÃ¥rdcentral Skarptorp		Absent	Present	Above or equals to 75	Present	5	Present	Compliant		Absent
56122	48-56122-Jan 11, 2016 12:00:00 AM	CDS group	Present		Absent	Female		Absent	Present	Absent	Aleris VÃ¥rdcentral Skarptorp		Absent	Present	Between 65-74	Absent	5	Present	Non compliant		Present
56124	48-56124-Jan 11, 2016 12:00:00 AM	CDS group	Absent		Absent	Male		Present	Absent	Absent	Aleris VÃ¥rdcentral Skarptorp		Absent	Present	Under 65	Present	1	Present	Compliant		Absent
57665	48-57665-Jan 11, 2016 12:00:00 AM	CDS group	Absent		Absent	Female		Present	Absent	Absent	Aleris VÃ¥rdcentral Skarptorp		Absent	Present	Above or equals to 75	Absent	3	Present	Compliant		Absent
578106	48-578106-Jan 11, 2016 12:00:00 AM	CDS group	Present		Absent	Female		Absent	Absent	Absent	Aleris VÃ¥rdcentral Skarptorp		Absent	Present	Above or equals to 75	Present	5	Present	Non compliant		Absent
57974	48-57974-Jan 11, 2016 12:00:00 AM	CDS group	Absent		Absent	Male		Present	Absent	Absent	Aleris VÃ¥rdcentral Skarptorp		Absent	Present	Under 65	Present	1	Present	Compliant		Absent
58386	48-58386-Jan 11, 2016 12:00:00 AM	CDS group	Present		Absent	Male		Present	Present	Absent	Aleris VÃ¥rdcentral Skarptorp		Absent	Present	Between 65-74	Present	5	Present	Compliant		Present
58408	48-58408-Jan 11, 2016 12:00:00 AM	CDS group	Present		Absent	Male		Present	Absent	Absent	Aleris VÃ¥rdcentral Skarptorp		Absent	Present	Between 65-74	Absent	2	Present	Compliant		Absent
584528	48-584528-Jan 11, 2016 12:00:00 AM	CDS group	Absent		Absent	Male		Present	Absent	Absent	Aleris VÃ¥rdcentral Skarptorp		Absent	Present	Between 65-74	Present	2	Present	Compliant		Absent
585654	48-585654-Jan 11, 2016 12:00:00 AM	CDS group	Present		Absent	Female		Absent	Absent	Absent	Aleris VÃ¥rdcentral Skarptorp		Absent	Present	Between 65-74	Absent	3	Present	Non compliant		Absent
58600	48-58600-Jan 11, 2016 12:00:00 AM	CDS group	Present		Absent	Male		Absent	Absent	Absent	Aleris VÃ¥rdcentral Skarptorp		Absent	Present	Between 65-74	Present	4	Present	Non compliant		Present
59675	48-59675-Jan 11, 2016 12:00:00 AM	CDS group	Absent		Absent	Male		Absent	Present	Absent	Aleris VÃ¥rdcentral Skarptorp		Present	Present	Above or equals to 75	Absent	5	Present	Non compliant		Absent
59818	48-59818-Jan 11, 2016 12:00:00 AM	CDS group	Present		Absent	Female		Present	Absent	Absent	Aleris VÃ¥rdcentral Skarptorp		Absent	Present	Above or equals to 75	Present	5	Present	Compliant		Absent
60313	48-60313-Jan 11, 2016 12:00:00 AM	CDS group	Present		Absent	Female		Absent	Present	Absent	Aleris VÃ¥rdcentral Skarptorp		Present	Present	Above or equals to 75	Absent	7	Present	Non compliant		Absent
604220	48-604220-Jan 11, 2016 12:00:00 AM	CDS group	Present		Absent	Female		Present	Present	Absent	Aleris VÃ¥rdcentral Skarptorp		Absent	Present	Between 65-74	Absent	4	Present	Compliant		Absent
605338	48-605338-Jan 11, 2016 12:00:00 AM	CDS group	Present		Absent	Female		Present	Absent	Absent	Aleris VÃ¥rdcentral Skarptorp		Absent	Present	Above or equals to 75	Present	5	Present	Compliant		Absent
60705	48-60705-Jan 11, 2016 12:00:00 AM	CDS group	Present		Absent	Male		Present	Present	Absent	Aleris VÃ¥rdcentral Skarptorp		Absent	Present	Above or equals to 75	Present	5	Present	Compliant		Absent
60713	48-60713-Jan 11, 2016 12:00:00 AM	CDS group	Present		Absent	Female		Present	Absent	Absent	Aleris VÃ¥rdcentral Skarptorp		Absent	Present	Between 65-74	Present	4	Present	Compliant		Absent
60781	48-60781-Jan 11, 2016 12:00:00 AM	CDS group	Present		Absent	Male		Present	Present	Absent	Aleris VÃ¥rdcentral Skarptorp		Absent	Present	Above or equals to 75	Present	6	Present	Compliant		Present
609010	48-609010-Jan 11, 2016 12:00:00 AM	CDS group	Present		Absent	Female		Absent	Absent	Absent	Aleris VÃ¥rdcentral Skarptorp		Present	Present	Above or equals to 75	Absent	6	Present	Non compliant		Absent
61152	48-61152-Jan 11, 2016 12:00:00 AM	CDS group	Present		Absent	Male		Present	Absent	Absent	Aleris VÃ¥rdcentral Skarptorp		Present	Present	Between 65-74	Absent	5	Present	Compliant		Present
618786	48-618786-Jan 11, 2016 12:00:00 AM	CDS group	Present		Absent	Female		Present	Absent	Absent	Aleris VÃ¥rdcentral Skarptorp		Present	Present	Above or equals to 75	Present	7	Present	Compliant		Absent
618791	48-618791-Jan 11, 2016 12:00:00 AM	CDS group	Present		Absent	Male		Present	Absent	Absent	Aleris VÃ¥rdcentral Skarptorp		Absent	Present	Above or equals to 75	Absent	3	Present	Compliant		Absent
630608	48-630608-Jan 11, 2016 12:00:00 AM	CDS group	Present		Absent	Female		Present	Absent	Absent	Aleris VÃ¥rdcentral Skarptorp		Absent	Present	Under 65	Present	3	Present	Compliant		Absent
635856	48-635856-Jan 11, 2016 12:00:00 AM	CDS group	Present		Absent	Female		Absent	Absent	Absent	Aleris VÃ¥rdcentral Skarptorp		Absent	Present	Above or equals to 75	Absent	4	Present	Non compliant		Absent
63647	48-63647-Jan 11, 2016 12:00:00 AM	CDS group	Present		Absent	Female		Absent	Absent	Absent	Aleris VÃ¥rdcentral Skarptorp		Absent	Present	Under 65	Present	4	Present	Non compliant		Present
636828	48-636828-Jan 11, 2016 12:00:00 AM	CDS group	Present		Absent	Female		Present	Present	Absent	Aleris VÃ¥rdcentral Skarptorp		Absent	Present	Above or equals to 75	Present	6	Present	Compliant		Absent
64202	48-64202-Jan 11, 2016 12:00:00 AM	CDS group	Present		Absent	Male		Present	Present	Absent	Aleris VÃ¥rdcentral Skarptorp		Absent	Present	Above or equals to 75	Absent	5	Present	Compliant		Present
64500	48-64500-Jan 11, 2016 12:00:00 AM	CDS group	Absent		Absent	Female		Present	Present	Absent	Aleris VÃ¥rdcentral Skarptorp		Absent	Present	Under 65	Present	3	Present	Compliant		Absent
645721	48-645721-Jan 11, 2016 12:00:00 AM	CDS group	Present		Absent	Female		Present	Absent	Absent	Aleris VÃ¥rdcentral Skarptorp		Absent	Present	Under 65	Absent	2	Present	Compliant		Absent
64682	48-64682-Jan 11, 2016 12:00:00 AM	CDS group	Present		Absent	Male		Present	Absent	Absent	Aleris VÃ¥rdcentral Skarptorp		Absent	Present	Above or equals to 75	Present	4	Present	Compliant		Absent
650239	48-650239-Jan 11, 2016 12:00:00 AM	CDS group	Absent		Absent	Female		Present	Present	Absent	Aleris VÃ¥rdcentral Skarptorp		Absent	Present	Above or equals to 75	Absent	4	Present	Compliant		Absent
65071	48-65071-Jan 11, 2016 12:00:00 AM	CDS group	Present		Absent	Male		Absent	Absent	Absent	Aleris VÃ¥rdcentral Skarptorp		Absent	Present	Above or equals to 75	Present	4	Present	Non compliant		Absent
659736	48-659736-Jan 11, 2016 12:00:00 AM	CDS group	Present		Absent	Female		Present	Absent	Absent	Aleris VÃ¥rdcentral Skarptorp		Absent	Present	Between 65-74	Absent	3	Present	Compliant		Absent
66376	48-66376-Jan 11, 2016 12:00:00 AM	CDS group	Present		Absent	Female		Present	Absent	Absent	Aleris VÃ¥rdcentral Skarptorp		Absent	Present	Above or equals to 75	Absent	4	Present	Compliant		Absent
66675	48-66675-Jan 11, 2016 12:00:00 AM	CDS group	Absent		Absent	Female		Present	Absent	Absent	Aleris VÃ¥rdcentral Skarptorp		Absent	Present	Above or equals to 75	Absent	3	Present	Compliant		Absent
66725	48-66725-Jan 11, 2016 12:00:00 AM	CDS group	Present		Absent	Male		Absent	Present	Absent	Aleris VÃ¥rdcentral Skarptorp		Present	Present	Above or equals to 75	Present	8	Present	Non compliant		Present
68084	48-68084-Jan 11, 2016 12:00:00 AM	CDS group	Present		Absent	Male		Present	Absent	Absent	Aleris VÃ¥rdcentral Skarptorp		Absent	Present	Above or equals to 75	Absent	4	Present	Compliant		Present
68120	48-68120-Jan 11, 2016 12:00:00 AM	CDS group	Absent		Absent	Female		Absent	Absent	Absent	Aleris VÃ¥rdcentral Skarptorp		Absent	Present	Above or equals to 75	Absent	3	Present	Non compliant		Absent
69594	48-69594-Jan 11, 2016 12:00:00 AM	CDS group	Present		Absent	Female		Present	Absent	Absent	Aleris VÃ¥rdcentral Skarptorp		Absent	Present	Above or equals to 75	Present	6	Present	Compliant		Present
697251	48-697251-Jan 11, 2016 12:00:00 AM	CDS group	Present		Absent	Female		Present	Absent	Absent	Aleris VÃ¥rdcentral Skarptorp		Present	Present	Above or equals to 75	Absent	7	Present	Compliant		Present
69900	48-69900-Jan 11, 2016 12:00:00 AM	CDS group	Present		Absent	Female		Present	Absent	Absent	Aleris VÃ¥rdcentral Skarptorp		Absent	Present	Under 65	Absent	2	Present	Compliant		Absent
70103	48-70103-Jan 11, 2016 12:00:00 AM	CDS group	Absent		Absent	Female		Present	Absent	Absent	Aleris VÃ¥rdcentral Skarptorp		Absent	Present	Between 65-74	Absent	2	Present	Compliant		Absent
70970	48-70970-Jan 11, 2016 12:00:00 AM	CDS group	Absent		Absent	Female		Present	Present	Absent	Aleris VÃ¥rdcentral Skarptorp		Absent	Present	Between 65-74	Present	4	Present	Compliant		Absent
71383	48-71383-Jan 11, 2016 12:00:00 AM	CDS group	Present		Absent	Female		Absent	Absent	Absent	Aleris VÃ¥rdcentral Skarptorp		Absent	Present	Under 65	Present	3	Present	Non compliant		Absent
718483	48-718483-Jan 11, 2016 12:00:00 AM	CDS group	Present		Absent	Male		Present	Absent	Absent	Aleris VÃ¥rdcentral Skarptorp		Absent	Present	Between 65-74	Present	3	Present	Compliant		Absent
72130	48-72130-Jan 11, 2016 12:00:00 AM	CDS group	Absent		Absent	Female		Present	Absent	Absent	Aleris VÃ¥rdcentral Skarptorp		Absent	Present	Between 65-74	Absent	2	Present	Compliant		Absent
727066	48-727066-Jan 11, 2016 12:00:00 AM	CDS group	Present		Absent	Female		Present	Absent	Absent	Aleris VÃ¥rdcentral Skarptorp		Absent	Present	Above or equals to 75	Absent	4	Present	Compliant		Absent
72857	48-72857-Jan 11, 2016 12:00:00 AM	CDS group	Present		Absent	Female		Absent	Present	Absent	Aleris VÃ¥rdcentral Skarptorp		Absent	Present	Above or equals to 75	Present	6	Present	Non compliant		Absent
74340	48-74340-Jan 11, 2016 12:00:00 AM	CDS group	Present		Absent	Male		Present	Absent	Absent	Aleris VÃ¥rdcentral Skarptorp		Present	Present	Under 65	Present	4	Present	Compliant		Absent
743886	48-743886-Jan 11, 2016 12:00:00 AM	CDS group	Absent		Absent	Male		Absent	Present	Absent	Aleris VÃ¥rdcentral Skarptorp		Absent	Present	Above or equals to 75	Present	4	Present	Non compliant		Absent
75199	48-75199-Jan 11, 2016 12:00:00 AM	CDS group	Present		Absent	Male		Present	Present	Absent	Aleris VÃ¥rdcentral Skarptorp		Absent	Present	Above or equals to 75	Present	5	Present	Compliant		Absent
752715	48-752715-Jan 11, 2016 12:00:00 AM	CDS group	Present		Absent	Male		Present	Present	Absent	Aleris VÃ¥rdcentral Skarptorp		Absent	Present	Above or equals to 75	Present	5	Present	Compliant		Absent
761525	48-761525-Jan 11, 2016 12:00:00 AM	CDS group	Present		Absent	Female		Absent	Present	Absent	Aleris VÃ¥rdcentral Skarptorp		Absent	Present	Above or equals to 75	Present	6	Present	Non compliant		Absent
768098	48-768098-Jan 11, 2016 12:00:00 AM	CDS group	Present		Absent	Male		Absent	Present	Absent	Aleris VÃ¥rdcentral Skarptorp		Absent	Present	Above or equals to 75	Absent	4	Present	Non compliant		Absent
768830	48-768830-Jan 11, 2016 12:00:00 AM	CDS group	Absent		Absent	Male		Present	Present	Absent	Aleris VÃ¥rdcentral Skarptorp		Present	Present	Above or equals to 75	Present	6	Present	Compliant		Absent
784471	48-784471-Jan 11, 2016 12:00:00 AM	CDS group	Present		Absent	Male		Present	Absent	Absent	Aleris VÃ¥rdcentral Skarptorp		Absent	Present	Between 65-74	Absent	3	Present	Compliant		Present
82031	48-82031-Jan 11, 2016 12:00:00 AM	CDS group	Absent		Absent	Female		Absent	Absent	Absent	Aleris VÃ¥rdcentral Skarptorp		Present	Present	Above or equals to 75	Absent	5	Present	Non compliant		Absent
823811	48-823811-Jan 11, 2016 12:00:00 AM	CDS group	Absent		Absent	Male		Present	Absent	Absent	Aleris VÃ¥rdcentral Skarptorp		Present	Present	Between 65-74	Absent	3	Present	Compliant		Absent
823917	48-823917-Jan 11, 2016 12:00:00 AM	CDS group	Present		Absent	Male		Present	Present	Absent	Aleris VÃ¥rdcentral Skarptorp		Absent	Present	Between 65-74	Absent	4	Present	Compliant		Present
830507	48-830507-Jan 11, 2016 12:00:00 AM	CDS group	Present		Absent	Male		Present	Present	Absent	Aleris VÃ¥rdcentral Skarptorp		Present	Present	Above or equals to 75	Present	7	Present	Compliant		Absent
838687	48-838687-Jan 11, 2016 12:00:00 AM	CDS group	Present		Absent	Male		Present	Absent	Absent	Aleris VÃ¥rdcentral Skarptorp		Absent	Present	Under 65	Absent	1	Present	Compliant		Absent
839787	48-839787-Jan 11, 2016 12:00:00 AM	CDS group	Present		Absent	Male		Present	Absent	Absent	Aleris VÃ¥rdcentral Skarptorp		Absent	Present	Above or equals to 75	Absent	3	Present	Compliant		Absent
846581	48-846581-Jan 11, 2016 12:00:00 AM	CDS group	Present		Absent	Female		Present	Present	Absent	Aleris VÃ¥rdcentral Skarptorp		Absent	Present	Above or equals to 75	Absent	5	Present	Compliant		Absent
85155	48-85155-Jan 11, 2016 12:00:00 AM	CDS group	Present		Absent	Male		Absent	Absent	Absent	Aleris VÃ¥rdcentral Skarptorp		Absent	Present	Under 65	Present	2	Present	Non compliant		Absent
881694	48-881694-Jan 11, 2016 12:00:00 AM	CDS group	Present		Absent	Male		Present	Absent	Absent	Aleris VÃ¥rdcentral Skarptorp		Absent	Present	Between 65-74	Absent	2	Present	Compliant		Absent
89342	48-89342-Jan 11, 2016 12:00:00 AM	CDS group	Present		Absent	Male		Present	Present	Absent	Aleris VÃ¥rdcentral Skarptorp		Absent	Present	Above or equals to 75	Absent	4	Present	Compliant		Absent
893955	48-893955-Jan 11, 2016 12:00:00 AM	CDS group	Absent		Absent	Male		Absent	Present	Absent	Aleris VÃ¥rdcentral Skarptorp		Absent	Present	Under 65	Absent	1	Present	Non compliant		Absent
89602	48-89602-Jan 11, 2016 12:00:00 AM	CDS group	Present		Absent	Male		Present	Present	Absent	Aleris VÃ¥rdcentral Skarptorp		Present	Present	Above or equals to 75	Absent	6	Present	Compliant		Absent
915272	48-915272-Jan 11, 2016 12:00:00 AM	CDS group	Present		Absent	Male		Present	Absent	Absent	Aleris VÃ¥rdcentral Skarptorp		Absent	Present	Under 65	Absent	1	Present	Compliant		Absent
95493	48-95493-Jan 11, 2016 12:00:00 AM	CDS group	Present		Absent	Female		Present	Absent	Absent	Aleris VÃ¥rdcentral Skarptorp		Present	Present	Above or equals to 75	Absent	6	Present	Compliant		Absent
956590	48-956590-Jan 11, 2016 12:00:00 AM	CDS group	Present		Absent	Male		Present	Absent	Absent	Aleris VÃ¥rdcentral Skarptorp		Present	Present	Under 65	Present	4	Present	Compliant		Absent
97756	48-97756-Jan 11, 2016 12:00:00 AM	CDS group	Present		Absent	Female		Present	Absent	Absent	Aleris VÃ¥rdcentral Skarptorp		Absent	Present	Above or equals to 75	Absent	5	Present	Compliant		Present
99415	48-99415-Jan 11, 2016 12:00:00 AM	CDS group	Present		Absent	Male		Present	Present	Absent	Aleris VÃ¥rdcentral Skarptorp		Absent	Present	Above or equals to 75	Present	6	Present	Compliant		Present
142801	48-142801-Jan 11, 2016 12:00:00 AM	CDS group	Absent		Absent	Female		Absent	Absent	Absent	Aleris VÃ¥rdcentral Skarptorp		Absent	Present	Under 65	Absent	1	Absent	Compliant		Absent
1674597	48-1674597-Jan 11, 2016 12:00:00 AM	CDS group	Absent		Absent	Female		Present	Absent	Absent	Aleris VÃ¥rdcentral Skarptorp		Absent	Present	Under 65	Absent	1	Absent	Compliant		Absent
1820192	48-1820192-Jan 11, 2016 12:00:00 AM	CDS group	Absent		Absent	Male		Absent	Absent	Absent	Aleris VÃ¥rdcentral Skarptorp		Absent	Present	Under 65	Absent	0	Absent	Compliant		Absent
2568886	48-2568886-Jan 11, 2016 12:00:00 AM	CDS group	Absent		Absent	Female		Absent	Absent	Absent	Aleris VÃ¥rdcentral Skarptorp		Absent	Present	Under 65	Absent	1	Absent	Compliant		Absent
298888	48-298888-Jan 11, 2016 12:00:00 AM	CDS group	Absent		Absent	Female		Absent	Absent	Absent	Aleris VÃ¥rdcentral Skarptorp		Absent	Present	Under 65	Absent	1	Absent	Compliant		Absent
384001	48-384001-Jan 11, 2016 12:00:00 AM	CDS group	Absent		Absent	Female		Absent	Absent	Absent	Aleris VÃ¥rdcentral Skarptorp		Absent	Present	Under 65	Absent	1	Absent	Compliant		Absent
4376525	48-4376525-Jan 11, 2016 12:00:00 AM	CDS group	Absent		Absent	Male		Absent	Absent	Absent	Aleris VÃ¥rdcentral Skarptorp		Absent	Present	Under 65	Absent	0	Absent	Compliant		Absent
4438181	48-4438181-Jan 11, 2016 12:00:00 AM	CDS group	Absent		Absent	Male		Absent	Absent	Absent	Aleris VÃ¥rdcentral Skarptorp		Absent	Present	Under 65	Absent	0	Absent	Compliant		Absent
56632	48-56632-Jan 11, 2016 12:00:00 AM	CDS group	Absent		Absent	Male		Present	Absent	Absent	Aleris VÃ¥rdcentral Skarptorp		Absent	Present	Under 65	Absent	0	Absent	Compliant		Absent
59344	48-59344-Jan 11, 2016 12:00:00 AM	CDS group	Absent		Absent	Male		Absent	Absent	Absent	Aleris VÃ¥rdcentral Skarptorp		Absent	Present	Under 65	Absent	0	Absent	Compliant		Absent
98930	48-98930-Jan 11, 2016 12:00:00 AM	CDS group	Absent		Absent	Female		Present	Absent	Absent	Aleris VÃ¥rdcentral Skarptorp		Absent	Present	Under 65	Absent	1	Absent	Compliant		Absent
1169888	48-1169888-Jan 11, 2016 12:00:00 AM	CDS group	Present	Present	Present	Male	Present	Present	Absent	Absent	Aleris VÃ¥rdcentral Vilbergen	Compliant	Absent	Present	Between 65-74	Absent	2	Present	Compliant	Compliant	Absent
1276475	48-1276475-Jan 11, 2016 12:00:00 AM	CDS group	Present	Present	Present	Male	Present	Present	Absent	Absent	Aleris VÃ¥rdcentral Vilbergen	Compliant	Present	Present	Between 65-74	Absent	4	Present	Compliant	Compliant	Absent
1463214	48-1463214-Jan 11, 2016 12:00:00 AM	CDS group	Present	Present	Present	Female	Present	Present	Absent	Absent	Aleris VÃ¥rdcentral Vilbergen	Compliant	Absent	Present	Above or equals to 75	Present	5	Present	Compliant	Compliant	Absent
1523056	48-1523056-Jan 11, 2016 12:00:00 AM	CDS group	Present	Present	Present	Female	Present	Present	Absent	Absent	Aleris VÃ¥rdcentral Vilbergen	Compliant	Present	Present	Above or equals to 75	Absent	6	Present	Compliant	Compliant	Absent
1537808	48-1537808-Jan 11, 2016 12:00:00 AM	CDS group	Present	Present	Present	Female	Present	Present	Absent	Absent	Aleris VÃ¥rdcentral Vilbergen	Compliant	Absent	Present	Above or equals to 75	Absent	4	Present	Compliant	Compliant	Absent
176588	48-176588-Jan 11, 2016 12:00:00 AM	CDS group	Present	Present	Present	Male	Present	Present	Present	Absent	Aleris VÃ¥rdcentral Vilbergen	Compliant	Absent	Present	Between 65-74	Absent	4	Present	Compliant	Compliant	Present
259308	48-259308-Jan 11, 2016 12:00:00 AM	CDS group	Present	Present	Present	Female		Present	Present	Absent	Aleris VÃ¥rdcentral Vilbergen	Compliant	Absent	Present	Above or equals to 75	Absent	6	Present	Compliant		Present	Absent
295940	48-295940-Jan 11, 2016 12:00:00 AM	CDS group	Present	Present	Present	Male	Present	Present	Present	Absent	Aleris VÃ¥rdcentral Vilbergen	Compliant	Present	Present	Above or equals to 75	Present	8	Present	Compliant	Compliant	Present
296437	48-296437-Jan 11, 2016 12:00:00 AM	CDS group	Present	Present	Present	Male	Present	Present	Absent	Absent	Aleris VÃ¥rdcentral Vilbergen	Compliant	Absent	Present	Above or equals to 75	Absent	3	Present	Compliant	Compliant	Absent
519790	48-519790-Jan 11, 2016 12:00:00 AM	CDS group	Present	Present	Present	Male	Present	Present	Present	Absent	Aleris VÃ¥rdcentral Vilbergen	Compliant	Absent	Present	Above or equals to 75	Absent	4	Present	Compliant	Compliant	Absent
65904	48-65904-Jan 11, 2016 12:00:00 AM	CDS group	Present	Present	Present	Male	Present	Present	Present	Absent	Aleris VÃ¥rdcentral Vilbergen	Compliant	Absent	Present	Between 65-74	Absent	3	Present	Compliant	Compliant	Absent
69334	48-69334-Jan 11, 2016 12:00:00 AM	CDS group	Present	Present	Present	Female	Present	Present	Present	Absent	Aleris VÃ¥rdcentral Vilbergen	Compliant	Absent	Present	Above or equals to 75	Present	6	Present	Compliant	Compliant	Absent
1043682	48-1043682-Jan 11, 2016 12:00:00 AM	CDS group	Present	Absent	Present	Male	Absent	Absent	Present	Absent	Aleris VÃ¥rdcentral Vilbergen	Non compliant	Absent	Present	Above or equals to 75	Absent	4	Present	Non compliant	Non compliant	Absent
1948117	48-1948117-Jan 11, 2016 12:00:00 AM	CDS group	Present	Absent	Present	Male	Absent	Absent	Present	Absent	Aleris VÃ¥rdcentral Vilbergen	Non compliant	Absent	Present	Under 65	Present	3	Present	Non compliant	Non compliant	Absent
1016054	48-1016054-Jan 11, 2016 12:00:00 AM	CDS group	Present		Absent	Female		Absent	Present	Absent	Aleris VÃ¥rdcentral Vilbergen		Absent	Present	Above or equals to 75	Present	6	Present	Non compliant		Absent
1049522	48-1049522-Jan 11, 2016 12:00:00 AM	CDS group	Present		Absent	Male		Present	Absent	Absent	Aleris VÃ¥rdcentral Vilbergen		Absent	Present	Above or equals to 75	Absent	3	Present	Compliant		Absent
105911	48-105911-Jan 11, 2016 12:00:00 AM	CDS group	Present		Absent	Female		Absent	Absent	Absent	Aleris VÃ¥rdcentral Vilbergen		Absent	Present	Above or equals to 75	Present	5	Present	Non compliant		Absent
1070142	48-1070142-Jan 11, 2016 12:00:00 AM	CDS group	Present		Absent	Female		Absent	Absent	Absent	Aleris VÃ¥rdcentral Vilbergen		Present	Present	Above or equals to 75	Present	7	Present	Non compliant		Absent
107317	48-107317-Jan 11, 2016 12:00:00 AM	CDS group	Present		Absent	Female		Present	Absent	Absent	Aleris VÃ¥rdcentral Vilbergen		Absent	Present	Above or equals to 75	Present	6	Present	Compliant		Present
1078292	48-1078292-Jan 11, 2016 12:00:00 AM	CDS group	Absent		Absent	Male		Absent	Absent	Absent	Aleris VÃ¥rdcentral Vilbergen		Absent	Present	Above or equals to 75	Absent	2	Present	Non compliant		Absent
1079523	48-1079523-Jan 11, 2016 12:00:00 AM	CDS group	Present		Absent	Female		Present	Absent	Absent	Aleris VÃ¥rdcentral Vilbergen		Absent	Present	Above or equals to 75	Absent	4	Present	Compliant		Absent
1083802	48-1083802-Jan 11, 2016 12:00:00 AM	CDS group	Present		Absent	Male		Present	Present	Absent	Aleris VÃ¥rdcentral Vilbergen		Absent	Present	Above or equals to 75	Present	6	Present	Compliant		Present
1109606	48-1109606-Jan 11, 2016 12:00:00 AM	CDS group	Present		Absent	Female		Present	Absent	Absent	Aleris VÃ¥rdcentral Vilbergen		Absent	Present	Above or equals to 75	Absent	4	Present	Compliant		Absent
112281	48-112281-Jan 11, 2016 12:00:00 AM	CDS group	Absent		Absent	Male		Present	Absent	Absent	Aleris VÃ¥rdcentral Vilbergen		Absent	Present	Above or equals to 75	Absent	2	Present	Compliant		Absent
1139789	48-1139789-Jan 11, 2016 12:00:00 AM	CDS group	Absent		Absent	Male		Present	Absent	Absent	Aleris VÃ¥rdcentral Vilbergen		Absent	Present	Between 65-74	Absent	1	Present	Compliant		Absent
118546	48-118546-Jan 11, 2016 12:00:00 AM	CDS group	Absent		Absent	Female		Absent	Absent	Absent	Aleris VÃ¥rdcentral Vilbergen		Absent	Present	Under 65	Absent	2	Present	Non compliant		Present
118916	48-118916-Jan 11, 2016 12:00:00 AM	CDS group	Present		Absent	Male		Present	Absent	Absent	Aleris VÃ¥rdcentral Vilbergen		Absent	Present	Between 65-74	Absent	2	Present	Compliant		Absent
119172	48-119172-Jan 11, 2016 12:00:00 AM	CDS group	Present		Absent	Male		Present	Present	Absent	Aleris VÃ¥rdcentral Vilbergen		Absent	Present	Between 65-74	Present	5	Present	Compliant		Present
119667	48-119667-Jan 11, 2016 12:00:00 AM	CDS group	Present		Absent	Female		Present	Absent	Absent	Aleris VÃ¥rdcentral Vilbergen		Absent	Present	Above or equals to 75	Absent	4	Present	Compliant		Absent
122972	48-122972-Jan 11, 2016 12:00:00 AM	CDS group	Present		Absent	Female		Present	Absent	Absent	Aleris VÃ¥rdcentral Vilbergen		Absent	Present	Above or equals to 75	Present	5	Present	Compliant		Absent
123286	48-123286-Jan 11, 2016 12:00:00 AM	CDS group	Present		Absent	Female		Present	Absent	Absent	Aleris VÃ¥rdcentral Vilbergen		Absent	Present	Between 65-74	Absent	4	Present	Compliant		Present
1253806	48-1253806-Jan 11, 2016 12:00:00 AM	CDS group	Present		Absent	Female		Absent	Present	Absent	Aleris VÃ¥rdcentral Vilbergen		Absent	Present	Above or equals to 75	Present	7	Present	Non compliant		Present
1258505	48-1258505-Jan 11, 2016 12:00:00 AM	CDS group	Present		Absent	Female		Present	Absent	Absent	Aleris VÃ¥rdcentral Vilbergen		Absent	Present	Between 65-74	Absent	3	Present	Compliant		Absent
1275301	48-1275301-Jan 11, 2016 12:00:00 AM	CDS group	Present		Absent	Female		Present	Absent	Absent	Aleris VÃ¥rdcentral Vilbergen		Absent	Present	Between 65-74	Absent	4	Present	Compliant		Present
1278777	48-1278777-Jan 11, 2016 12:00:00 AM	CDS group	Present		Absent	Male		Present	Present	Absent	Aleris VÃ¥rdcentral Vilbergen		Absent	Present	Above or equals to 75	Absent	5	Present	Compliant		Present
1284736	48-1284736-Jan 11, 2016 12:00:00 AM	CDS group	Present		Absent	Female		Absent	Absent	Absent	Aleris VÃ¥rdcentral Vilbergen		Absent	Present	Above or equals to 75	Present	5	Present	Non compliant		Absent
129596	48-129596-Jan 11, 2016 12:00:00 AM	CDS group	Absent		Absent	Male		Present	Present	Absent	Aleris VÃ¥rdcentral Vilbergen		Absent	Present	Above or equals to 75	Present	4	Present	Compliant		Absent
130966	48-130966-Jan 11, 2016 12:00:00 AM	CDS group	Present		Absent	Female		Absent	Present	Absent	Aleris VÃ¥rdcentral Vilbergen		Absent	Present	Above or equals to 75	Present	7	Present	Non compliant		Present
131490	48-131490-Jan 11, 2016 12:00:00 AM	CDS group	Present		Absent	Female		Present	Absent	Absent	Aleris VÃ¥rdcentral Vilbergen		Present	Present	Between 65-74	Absent	5	Present	Compliant		Absent
1330172	48-1330172-Jan 11, 2016 12:00:00 AM	CDS group	Present		Absent	Female		Present	Present	Absent	Aleris VÃ¥rdcentral Vilbergen		Absent	Present	Between 65-74	Absent	4	Present	Compliant		Absent
135052	48-135052-Jan 11, 2016 12:00:00 AM	CDS group	Present		Absent	Female		Absent	Present	Absent	Aleris VÃ¥rdcentral Vilbergen		Present	Present	Above or equals to 75	Absent	7	Present	Non compliant		Absent
137317	48-137317-Jan 11, 2016 12:00:00 AM	CDS group	Present		Absent	Male		Present	Present	Absent	Aleris VÃ¥rdcentral Vilbergen		Absent	Present	Between 65-74	Absent	3	Present	Compliant		Absent
138247	48-138247-Jan 11, 2016 12:00:00 AM	CDS group	Present		Absent	Male		Present	Absent	Absent	Aleris VÃ¥rdcentral Vilbergen		Present	Present	Between 65-74	Absent	4	Present	Compliant		Absent
138540	48-138540-Jan 11, 2016 12:00:00 AM	CDS group	Present		Absent	Male		Present	Absent	Absent	Aleris VÃ¥rdcentral Vilbergen		Absent	Present	Under 65	Present	3	Present	Compliant		Present
140079	48-140079-Jan 11, 2016 12:00:00 AM	CDS group	Present		Absent	Female		Present	Absent	Absent	Aleris VÃ¥rdcentral Vilbergen		Absent	Present	Above or equals to 75	Present	6	Present	Compliant		Present
1402835	48-1402835-Jan 11, 2016 12:00:00 AM	CDS group	Present		Absent	Female		Absent	Present	Absent	Aleris VÃ¥rdcentral Vilbergen		Present	Present	Above or equals to 75	Absent	7	Present	Non compliant		Absent
1403834	48-1403834-Jan 11, 2016 12:00:00 AM	CDS group	Present		Absent	Female		Present	Absent	Absent	Aleris VÃ¥rdcentral Vilbergen		Absent	Present	Between 65-74	Absent	3	Present	Compliant		Absent
1406277	48-1406277-Jan 11, 2016 12:00:00 AM	CDS group	Present		Absent	Male		Present	Present	Absent	Aleris VÃ¥rdcentral Vilbergen		Absent	Present	Above or equals to 75	Present	5	Present	Compliant		Absent
140971	48-140971-Jan 11, 2016 12:00:00 AM	CDS group	Present		Absent	Female		Present	Present	Absent	Aleris VÃ¥rdcentral Vilbergen		Absent	Present	Between 65-74	Absent	5	Present	Compliant		Present
1411480	48-1411480-Jan 11, 2016 12:00:00 AM	CDS group	Present		Absent	Male		Present	Absent	Absent	Aleris VÃ¥rdcentral Vilbergen		Absent	Present	Above or equals to 75	Present	4	Present	Compliant		Absent
141730	48-141730-Jan 11, 2016 12:00:00 AM	CDS group	Present		Absent	Male		Present	Absent	Absent	Aleris VÃ¥rdcentral Vilbergen		Absent	Present	Above or equals to 75	Absent	3	Present	Compliant		Absent
1420146	48-1420146-Jan 11, 2016 12:00:00 AM	CDS group	Absent		Absent	Male		Present	Absent	Absent	Aleris VÃ¥rdcentral Vilbergen		Absent	Present	Between 65-74	Absent	1	Present	Compliant		Absent
1429695	48-1429695-Jan 11, 2016 12:00:00 AM	CDS group	Present		Absent	Female		Present	Absent	Absent	Aleris VÃ¥rdcentral Vilbergen		Absent	Present	Above or equals to 75	Absent	4	Present	Compliant		Absent
1431828	48-1431828-Jan 11, 2016 12:00:00 AM	CDS group	Present		Absent	Male		Present	Present	Absent	Aleris VÃ¥rdcentral Vilbergen		Absent	Present	Between 65-74	Absent	4	Present	Compliant		Present
1435293	48-1435293-Jan 11, 2016 12:00:00 AM	CDS group	Present		Absent	Female		Present	Present	Absent	Aleris VÃ¥rdcentral Vilbergen		Absent	Present	Above or equals to 75	Present	6	Present	Compliant		Absent
143938	48-143938-Jan 11, 2016 12:00:00 AM	CDS group	Present		Absent	Male		Present	Present	Absent	Aleris VÃ¥rdcentral Vilbergen		Absent	Present	Above or equals to 75	Present	5	Present	Compliant		Absent
1449849	48-1449849-Jan 11, 2016 12:00:00 AM	CDS group	Present		Absent	Female		Present	Absent	Absent	Aleris VÃ¥rdcentral Vilbergen		Absent	Present	Above or equals to 75	Absent	5	Present	Compliant		Present
1454886	48-1454886-Jan 11, 2016 12:00:00 AM	CDS group	Present		Absent	Male		Present	Absent	Absent	Aleris VÃ¥rdcentral Vilbergen		Present	Present	Between 65-74	Absent	4	Present	Compliant		Absent
1455977	48-1455977-Jan 11, 2016 12:00:00 AM	CDS group	Present		Absent	Female		Present	Absent	Absent	Aleris VÃ¥rdcentral Vilbergen		Absent	Present	Above or equals to 75	Present	6	Present	Compliant		Present
1459379	48-1459379-Jan 11, 2016 12:00:00 AM	CDS group	Present		Absent	Male		Present	Absent	Absent	Aleris VÃ¥rdcentral Vilbergen		Present	Present	Above or equals to 75	Absent	5	Present	Compliant		Absent
1465342	48-1465342-Jan 11, 2016 12:00:00 AM	CDS group	Present		Absent	Female		Present	Absent	Absent	Aleris VÃ¥rdcentral Vilbergen		Present	Present	Above or equals to 75	Present	7	Present	Compliant		Absent
1465484	48-1465484-Jan 11, 2016 12:00:00 AM	CDS group	Present		Absent	Female		Present	Absent	Absent	Aleris VÃ¥rdcentral Vilbergen		Present	Present	Above or equals to 75	Absent	7	Present	Compliant		Present
1466080	48-1466080-Jan 11, 2016 12:00:00 AM	CDS group	Present		Absent	Female		Present	Absent	Absent	Aleris VÃ¥rdcentral Vilbergen		Absent	Present	Above or equals to 75	Absent	4	Present	Compliant		Absent
1468610	48-1468610-Jan 11, 2016 12:00:00 AM	CDS group	Present		Absent	Male		Absent	Present	Absent	Aleris VÃ¥rdcentral Vilbergen		Absent	Present	Between 65-74	Absent	3	Present	Non compliant		Absent
1476828	48-1476828-Jan 11, 2016 12:00:00 AM	CDS group	Present		Absent	Male		Present	Absent	Absent	Aleris VÃ¥rdcentral Vilbergen		Absent	Present	Under 65	Present	3	Present	Compliant		Present
1481597	48-1481597-Jan 11, 2016 12:00:00 AM	CDS group	Present		Absent	Female		Present	Absent	Absent	Aleris VÃ¥rdcentral Vilbergen		Present	Present	Between 65-74	Absent	6	Present	Compliant		Present
1491784	48-1491784-Jan 11, 2016 12:00:00 AM	CDS group	Present		Absent	Female		Present	Absent	Absent	Aleris VÃ¥rdcentral Vilbergen		Absent	Present	Above or equals to 75	Absent	4	Present	Compliant		Absent
1498760	48-1498760-Jan 11, 2016 12:00:00 AM	CDS group	Present		Absent	Female		Present	Absent	Absent	Aleris VÃ¥rdcentral Vilbergen		Absent	Present	Above or equals to 75	Present	5	Present	Compliant		Absent
1509452	48-1509452-Jan 11, 2016 12:00:00 AM	CDS group	Present		Absent	Female		Present	Absent	Absent	Aleris VÃ¥rdcentral Vilbergen		Absent	Present	Above or equals to 75	Absent	4	Present	Compliant		Absent
15097112	48-15097112-Jan 11, 2016 12:00:00 AM	CDS group	Present		Absent	Female		Absent	Absent	Absent	Aleris VÃ¥rdcentral Vilbergen		Absent	Present	Between 65-74	Absent	3	Present	Non compliant		Absent
1514285	48-1514285-Jan 11, 2016 12:00:00 AM	CDS group	Present		Absent	Female		Present	Absent	Absent	Aleris VÃ¥rdcentral Vilbergen		Absent	Present	Above or equals to 75	Absent	4	Present	Compliant		Absent
1520437	48-1520437-Jan 11, 2016 12:00:00 AM	CDS group	Present		Absent	Female		Present	Absent	Absent	Aleris VÃ¥rdcentral Vilbergen		Absent	Present	Between 65-74	Absent	3	Present	Compliant		Absent
1536989	48-1536989-Jan 11, 2016 12:00:00 AM	CDS group	Present		Absent	Male		Present	Absent	Absent	Aleris VÃ¥rdcentral Vilbergen		Absent	Present	Above or equals to 75	Absent	4	Present	Compliant		Present
1552044	48-1552044-Jan 11, 2016 12:00:00 AM	CDS group	Present		Absent	Female		Absent	Absent	Absent	Aleris VÃ¥rdcentral Vilbergen		Present	Present	Above or equals to 75	Absent	6	Present	Non compliant		Absent
1573816	48-1573816-Jan 11, 2016 12:00:00 AM	CDS group	Present		Absent	Female		Absent	Absent	Absent	Aleris VÃ¥rdcentral Vilbergen		Present	Present	Between 65-74	Absent	6	Present	Non compliant		Present
1582587	48-1582587-Jan 11, 2016 12:00:00 AM	CDS group	Present		Absent	Female		Present	Absent	Absent	Aleris VÃ¥rdcentral Vilbergen		Absent	Present	Between 65-74	Absent	4	Present	Compliant		Present
1583985	48-1583985-Jan 11, 2016 12:00:00 AM	CDS group	Present		Absent	Male		Absent	Present	Absent	Aleris VÃ¥rdcentral Vilbergen		Absent	Present	Above or equals to 75	Present	5	Present	Non compliant		Absent
1591146	48-1591146-Jan 11, 2016 12:00:00 AM	CDS group	Present		Absent	Female		Absent	Absent	Absent	Aleris VÃ¥rdcentral Vilbergen		Absent	Present	Between 65-74	Absent	3	Present	Non compliant		Absent
159523	48-159523-Jan 11, 2016 12:00:00 AM	CDS group	Present		Absent	Male		Absent	Present	Absent	Aleris VÃ¥rdcentral Vilbergen		Absent	Present	Above or equals to 75	Present	6	Present	Non compliant		Present
160160	48-160160-Jan 11, 2016 12:00:00 AM	CDS group	Present		Absent	Male		Absent	Present	Absent	Aleris VÃ¥rdcentral Vilbergen		Absent	Present	Above or equals to 75	Present	5	Present	Non compliant		Absent
1606693	48-1606693-Jan 11, 2016 12:00:00 AM	CDS group	Present		Absent	Female		Present	Absent	Absent	Aleris VÃ¥rdcentral Vilbergen		Present	Present	Above or equals to 75	Absent	6	Present	Compliant		Absent
1613099	48-1613099-Jan 11, 2016 12:00:00 AM	CDS group	Present		Absent	Male		Present	Absent	Absent	Aleris VÃ¥rdcentral Vilbergen		Absent	Present	Under 65	Absent	1	Present	Compliant		Absent
1616247	48-1616247-Jan 11, 2016 12:00:00 AM	CDS group	Absent		Absent	Male		Present	Absent	Absent	Aleris VÃ¥rdcentral Vilbergen		Absent	Present	Between 65-74	Absent	1	Present	Compliant		Absent
1640275	48-1640275-Jan 11, 2016 12:00:00 AM	CDS group	Present		Absent	Female		Absent	Absent	Absent	Aleris VÃ¥rdcentral Vilbergen		Absent	Present	Above or equals to 75	Present	5	Present	Non compliant		Absent
164893	48-164893-Jan 11, 2016 12:00:00 AM	CDS group	Present		Absent	Male		Present	Absent	Absent	Aleris VÃ¥rdcentral Vilbergen		Absent	Present	Above or equals to 75	Present	4	Present	Compliant		Absent
1654781	48-1654781-Jan 11, 2016 12:00:00 AM	CDS group	Absent		Absent	Male		Present	Present	Absent	Aleris VÃ¥rdcentral Vilbergen		Absent	Present	Between 65-74	Absent	2	Present	Compliant		Absent
1666568	48-1666568-Jan 11, 2016 12:00:00 AM	CDS group	Present		Absent	Female		Present	Present	Absent	Aleris VÃ¥rdcentral Vilbergen		Absent	Present	Above or equals to 75	Absent	5	Present	Compliant		Absent
1674515	48-1674515-Jan 11, 2016 12:00:00 AM	CDS group	Present		Absent	Male		Present	Absent	Absent	Aleris VÃ¥rdcentral Vilbergen		Present	Present	Above or equals to 75	Absent	5	Present	Compliant		Absent
1679234	48-1679234-Jan 11, 2016 12:00:00 AM	CDS group	Present		Absent	Male		Present	Absent	Absent	Aleris VÃ¥rdcentral Vilbergen		Absent	Present	Between 65-74	Absent	2	Present	Compliant		Absent
1704566	48-1704566-Jan 11, 2016 12:00:00 AM	CDS group	Present		Absent	Female		Present	Present	Absent	Aleris VÃ¥rdcentral Vilbergen		Absent	Present	Above or equals to 75	Absent	5	Present	Compliant		Absent
1705495	48-1705495-Jan 11, 2016 12:00:00 AM	CDS group	Present		Absent	Female		Present	Absent	Absent	Aleris VÃ¥rdcentral Vilbergen		Present	Present	Above or equals to 75	Absent	6	Present	Compliant		Absent
1710968	48-1710968-Jan 11, 2016 12:00:00 AM	CDS group	Present		Absent	Female		Present	Absent	Absent	Aleris VÃ¥rdcentral Vilbergen		Absent	Present	Above or equals to 75	Present	5	Present	Compliant		Absent
1748126	48-1748126-Jan 11, 2016 12:00:00 AM	CDS group	Absent		Absent	Male		Present	Absent	Absent	Aleris VÃ¥rdcentral Vilbergen		Absent	Present	Above or equals to 75	Absent	2	Present	Compliant		Absent
1796137	48-1796137-Jan 11, 2016 12:00:00 AM	CDS group	Present		Absent	Male		Present	Absent	Absent	Aleris VÃ¥rdcentral Vilbergen		Absent	Present	Above or equals to 75	Absent	3	Present	Compliant		Absent
180999	48-180999-Jan 11, 2016 12:00:00 AM	CDS group	Present		Absent	Female		Absent	Present	Absent	Aleris VÃ¥rdcentral Vilbergen		Present	Present	Above or equals to 75	Absent	7	Present	Non compliant		Absent
183285	48-183285-Jan 11, 2016 12:00:00 AM	CDS group	Present		Absent	Male		Absent	Present	Absent	Aleris VÃ¥rdcentral Vilbergen		Absent	Present	Above or equals to 75	Present	6	Present	Non compliant		Present
1875172	48-1875172-Jan 11, 2016 12:00:00 AM	CDS group	Present		Absent	Female		Present	Present	Absent	Aleris VÃ¥rdcentral Vilbergen		Present	Present	Above or equals to 75	Present	8	Present	Compliant		Absent
1895795	48-1895795-Jan 11, 2016 12:00:00 AM	CDS group	Present		Absent	Female		Present	Absent	Absent	Aleris VÃ¥rdcentral Vilbergen		Absent	Present	Between 65-74	Present	4	Present	Compliant		Absent
190185	48-190185-Jan 11, 2016 12:00:00 AM	CDS group	Present		Absent	Male		Absent	Present	Absent	Aleris VÃ¥rdcentral Vilbergen		Absent	Present	Between 65-74	Present	5	Present	Non compliant		Present
195234	48-195234-Jan 11, 2016 12:00:00 AM	CDS group	Present		Absent	Male		Present	Absent	Absent	Aleris VÃ¥rdcentral Vilbergen		Absent	Present	Above or equals to 75	Absent	4	Present	Compliant		Present
195913	48-195913-Jan 11, 2016 12:00:00 AM	CDS group	Present		Absent	Female		Present	Absent	Absent	Aleris VÃ¥rdcentral Vilbergen		Present	Present	Above or equals to 75	Present	7	Present	Compliant		Absent
1983050	48-1983050-Jan 11, 2016 12:00:00 AM	CDS group	Present		Absent	Male		Present	Absent	Absent	Aleris VÃ¥rdcentral Vilbergen		Present	Present	Between 65-74	Absent	4	Present	Compliant		Absent
2018171	48-2018171-Jan 11, 2016 12:00:00 AM	CDS group	Present		Absent	Female		Present	Absent	Absent	Aleris VÃ¥rdcentral Vilbergen		Present	Present	Between 65-74	Absent	6	Present	Compliant		Present
204897	48-204897-Jan 11, 2016 12:00:00 AM	CDS group	Present		Absent	Male		Present	Absent	Absent	Aleris VÃ¥rdcentral Vilbergen		Present	Present	Above or equals to 75	Absent	5	Present	Compliant		Absent
205786	48-205786-Jan 11, 2016 12:00:00 AM	CDS group	Present		Absent	Male		Absent	Present	Absent	Aleris VÃ¥rdcentral Vilbergen		Absent	Present	Above or equals to 75	Absent	4	Present	Non compliant		Absent
205819	48-205819-Jan 11, 2016 12:00:00 AM	CDS group	Present		Absent	Male		Present	Present	Absent	Aleris VÃ¥rdcentral Vilbergen		Absent	Present	Above or equals to 75	Present	5	Present	Compliant		Absent
2073364	48-2073364-Jan 11, 2016 12:00:00 AM	CDS group	Present		Absent	Female		Absent	Present	Absent	Aleris VÃ¥rdcentral Vilbergen		Absent	Present	Above or equals to 75	Absent	5	Present	Non compliant		Absent
2088288	48-2088288-Jan 11, 2016 12:00:00 AM	CDS group	Present		Absent	Female		Present	Absent	Absent	Aleris VÃ¥rdcentral Vilbergen		Absent	Present	Between 65-74	Absent	4	Present	Compliant		Present
210392	48-210392-Jan 11, 2016 12:00:00 AM	CDS group	Present		Absent	Female		Absent	Present	Absent	Aleris VÃ¥rdcentral Vilbergen		Absent	Present	Above or equals to 75	Present	6	Present	Non compliant		Absent
210524	48-210524-Jan 11, 2016 12:00:00 AM	CDS group	Present		Absent	Female		Absent	Present	Absent	Aleris VÃ¥rdcentral Vilbergen		Absent	Present	Above or equals to 75	Present	7	Present	Non compliant		Present
21551	48-21551-Jan 11, 2016 12:00:00 AM	CDS group	Present		Absent	Male		Present	Absent	Absent	Aleris VÃ¥rdcentral Vilbergen		Absent	Present	Under 65	Absent	1	Present	Compliant		Absent
215786	48-215786-Jan 11, 2016 12:00:00 AM	CDS group	Absent		Absent	Female		Present	Present	Absent	Aleris VÃ¥rdcentral Vilbergen		Absent	Present	Above or equals to 75	Present	5	Present	Compliant		Absent
21987	48-21987-Jan 11, 2016 12:00:00 AM	CDS group	Present		Absent	Female		Absent	Present	Absent	Aleris VÃ¥rdcentral Vilbergen		Absent	Present	Above or equals to 75	Absent	5	Present	Non compliant		Absent
22074	48-22074-Jan 11, 2016 12:00:00 AM	CDS group	Present		Absent	Female		Present	Present	Absent	Aleris VÃ¥rdcentral Vilbergen		Absent	Present	Above or equals to 75	Present	7	Present	Compliant		Present
22317	48-22317-Jan 11, 2016 12:00:00 AM	CDS group	Present		Absent	Female		Present	Absent	Absent	Aleris VÃ¥rdcentral Vilbergen		Absent	Present	Above or equals to 75	Absent	4	Present	Compliant		Absent
22536	48-22536-Jan 11, 2016 12:00:00 AM	CDS group	Present		Absent	Female		Present	Present	Absent	Aleris VÃ¥rdcentral Vilbergen		Present	Present	Between 65-74	Present	8	Present	Compliant		Present
232581	48-232581-Jan 11, 2016 12:00:00 AM	CDS group	Present		Absent	Female		Absent	Absent	Absent	Aleris VÃ¥rdcentral Vilbergen		Absent	Present	Above or equals to 75	Absent	4	Present	Non compliant		Absent
234022	48-234022-Jan 11, 2016 12:00:00 AM	CDS group	Present		Absent	Female		Absent	Absent	Absent	Aleris VÃ¥rdcentral Vilbergen		Present	Present	Above or equals to 75	Absent	7	Present	Non compliant		Present
235267	48-235267-Jan 11, 2016 12:00:00 AM	CDS group	Present		Absent	Male		Present	Absent	Absent	Aleris VÃ¥rdcentral Vilbergen		Absent	Present	Above or equals to 75	Absent	4	Present	Compliant		Present
235298	48-235298-Jan 11, 2016 12:00:00 AM	CDS group	Present		Absent	Female		Present	Present	Absent	Aleris VÃ¥rdcentral Vilbergen		Absent	Present	Between 65-74	Absent	4	Present	Compliant		Absent
235686	48-235686-Jan 11, 2016 12:00:00 AM	CDS group	Present		Absent	Male		Absent	Absent	Absent	Aleris VÃ¥rdcentral Vilbergen		Present	Present	Above or equals to 75	Absent	5	Present	Non compliant		Absent
238785	48-238785-Jan 11, 2016 12:00:00 AM	CDS group	Present		Absent	Male		Present	Present	Absent	Aleris VÃ¥rdcentral Vilbergen		Absent	Present	Above or equals to 75	Present	6	Present	Compliant		Present
24014	48-24014-Jan 11, 2016 12:00:00 AM	CDS group	Present		Absent	Female		Present	Present	Absent	Aleris VÃ¥rdcentral Vilbergen		Present	Present	Above or equals to 75	Absent	8	Present	Compliant		Present
24275	48-24275-Jan 11, 2016 12:00:00 AM	CDS group	Present		Absent	Female		Present	Absent	Absent	Aleris VÃ¥rdcentral Vilbergen		Absent	Present	Above or equals to 75	Present	6	Present	Compliant		Present
243012	48-243012-Jan 11, 2016 12:00:00 AM	CDS group	Present		Absent	Female		Present	Present	Absent	Aleris VÃ¥rdcentral Vilbergen		Absent	Present	Above or equals to 75	Present	6	Present	Compliant		Absent
252410	48-252410-Jan 11, 2016 12:00:00 AM	CDS group	Present		Absent	Male		Absent	Absent	Absent	Aleris VÃ¥rdcentral Vilbergen		Absent	Present	Above or equals to 75	Present	4	Present	Non compliant		Absent
253862	48-253862-Jan 11, 2016 12:00:00 AM	CDS group	Absent		Absent	Male		Present	Present	Absent	Aleris VÃ¥rdcentral Vilbergen		Absent	Present	Under 65	Absent	1	Present	Compliant		Absent
2548794	48-2548794-Jan 11, 2016 12:00:00 AM	CDS group	Present		Absent	Female		Present	Absent	Absent	Aleris VÃ¥rdcentral Vilbergen		Absent	Present	Under 65	Absent	2	Present	Compliant		Absent
259695	48-259695-Jan 11, 2016 12:00:00 AM	CDS group	Present		Absent	Male		Absent	Absent	Absent	Aleris VÃ¥rdcentral Vilbergen		Absent	Present	Above or equals to 75	Absent	4	Present	Non compliant		Present
261459	48-261459-Jan 11, 2016 12:00:00 AM	CDS group	Present		Absent	Male		Present	Present	Absent	Aleris VÃ¥rdcentral Vilbergen		Absent	Present	Above or equals to 75	Absent	4	Present	Compliant		Absent
261785	48-261785-Jan 11, 2016 12:00:00 AM	CDS group	Present		Absent	Male		Present	Present	Absent	Aleris VÃ¥rdcentral Vilbergen		Absent	Present	Above or equals to 75	Present	5	Present	Compliant		Absent
264466	48-264466-Jan 11, 2016 12:00:00 AM	CDS group	Present		Absent	Female		Present	Present	Absent	Aleris VÃ¥rdcentral Vilbergen		Present	Present	Above or equals to 75	Present	9	Present	Compliant		Present
264606	48-264606-Jan 11, 2016 12:00:00 AM	CDS group	Absent		Absent	Female		Absent	Absent	Absent	Aleris VÃ¥rdcentral Vilbergen		Present	Present	Above or equals to 75	Absent	5	Present	Non compliant		Absent
2731370	48-2731370-Jan 11, 2016 12:00:00 AM	CDS group	Present		Absent	Male		Present	Absent	Absent	Aleris VÃ¥rdcentral Vilbergen		Absent	Present	Under 65	Absent	1	Present	Compliant		Absent
27449	48-27449-Jan 11, 2016 12:00:00 AM	CDS group	Present		Absent	Male		Present	Present	Absent	Aleris VÃ¥rdcentral Vilbergen		Absent	Present	Above or equals to 75	Absent	4	Present	Compliant		Absent
274616	48-274616-Jan 11, 2016 12:00:00 AM	CDS group	Present		Absent	Female		Present	Present	Absent	Aleris VÃ¥rdcentral Vilbergen		Absent	Present	Above or equals to 75	Present	6	Present	Compliant		Absent
275983	48-275983-Jan 11, 2016 12:00:00 AM	CDS group	Present		Absent	Female		Absent	Absent	Absent	Aleris VÃ¥rdcentral Vilbergen		Absent	Present	Above or equals to 75	Present	5	Present	Non compliant		Absent
279256	48-279256-Jan 11, 2016 12:00:00 AM	CDS group	Present		Absent	Female		Present	Absent	Absent	Aleris VÃ¥rdcentral Vilbergen		Absent	Present	Above or equals to 75	Present	5	Present	Compliant		Absent
2872887	48-2872887-Jan 11, 2016 12:00:00 AM	CDS group	Present		Absent	Male		Present	Absent	Absent	Aleris VÃ¥rdcentral Vilbergen		Absent	Present	Between 65-74	Absent	2	Present	Compliant		Absent
287899	48-287899-Jan 11, 2016 12:00:00 AM	CDS group	Present		Absent	Female		Absent	Present	Absent	Aleris VÃ¥rdcentral Vilbergen		Present	Present	Above or equals to 75	Present	9	Present	Non compliant		Present
28844	48-28844-Jan 11, 2016 12:00:00 AM	CDS group	Present		Absent	Female		Present	Absent	Absent	Aleris VÃ¥rdcentral Vilbergen		Absent	Present	Between 65-74	Absent	3	Present	Compliant		Absent
290233	48-290233-Jan 11, 2016 12:00:00 AM	CDS group	Present		Absent	Female		Absent	Present	Absent	Aleris VÃ¥rdcentral Vilbergen		Present	Present	Above or equals to 75	Absent	7	Present	Non compliant		Absent
292526	48-292526-Jan 11, 2016 12:00:00 AM	CDS group	Absent		Absent	Male		Present	Absent	Absent	Aleris VÃ¥rdcentral Vilbergen		Absent	Present	Under 65	Present	1	Present	Compliant		Absent
292899	48-292899-Jan 11, 2016 12:00:00 AM	CDS group	Present		Absent	Female		Present	Absent	Absent	Aleris VÃ¥rdcentral Vilbergen		Absent	Present	Above or equals to 75	Absent	4	Present	Compliant		Absent
296195	48-296195-Jan 11, 2016 12:00:00 AM	CDS group	Present		Absent	Male		Present	Absent	Absent	Aleris VÃ¥rdcentral Vilbergen		Present	Present	Above or equals to 75	Absent	6	Present	Compliant		Present
29623	48-29623-Jan 11, 2016 12:00:00 AM	CDS group	Present		Absent	Male		Absent	Absent	Absent	Aleris VÃ¥rdcentral Vilbergen		Absent	Present	Above or equals to 75	Present	4	Present	Non compliant		Absent
298076	48-298076-Jan 11, 2016 12:00:00 AM	CDS group	Present		Absent	Male		Present	Absent	Absent	Aleris VÃ¥rdcentral Vilbergen		Present	Present	Above or equals to 75	Absent	5	Present	Compliant		Absent
301956	48-301956-Jan 11, 2016 12:00:00 AM	CDS group	Present		Absent	Male		Present	Absent	Absent	Aleris VÃ¥rdcentral Vilbergen		Absent	Present	Above or equals to 75	Present	4	Present	Compliant		Absent
308698	48-308698-Jan 11, 2016 12:00:00 AM	CDS group	Present		Absent	Female		Present	Absent	Absent	Aleris VÃ¥rdcentral Vilbergen		Absent	Present	Above or equals to 75	Absent	4	Present	Compliant		Absent
311154	48-311154-Jan 11, 2016 12:00:00 AM	CDS group	Present		Absent	Male		Present	Absent	Absent	Aleris VÃ¥rdcentral Vilbergen		Absent	Present	Above or equals to 75	Absent	4	Present	Compliant		Present
314282	48-314282-Jan 11, 2016 12:00:00 AM	CDS group	Present		Absent	Female		Absent	Absent	Absent	Aleris VÃ¥rdcentral Vilbergen		Present	Present	Above or equals to 75	Absent	6	Present	Non compliant		Absent
317000	48-317000-Jan 11, 2016 12:00:00 AM	CDS group	Present		Absent	Male		Present	Present	Absent	Aleris VÃ¥rdcentral Vilbergen		Absent	Present	Above or equals to 75	Present	5	Present	Compliant		Absent
318211	48-318211-Jan 11, 2016 12:00:00 AM	CDS group	Present		Absent	Female		Present	Absent	Absent	Aleris VÃ¥rdcentral Vilbergen		Absent	Present	Above or equals to 75	Absent	4	Present	Compliant		Absent
319757	48-319757-Jan 11, 2016 12:00:00 AM	CDS group	Present		Absent	Female		Present	Present	Absent	Aleris VÃ¥rdcentral Vilbergen		Absent	Present	Above or equals to 75	Absent	5	Present	Compliant		Absent
320605	48-320605-Jan 11, 2016 12:00:00 AM	CDS group	Present		Absent	Male		Present	Absent	Absent	Aleris VÃ¥rdcentral Vilbergen		Absent	Present	Above or equals to 75	Present	4	Present	Compliant		Absent
321191	48-321191-Jan 11, 2016 12:00:00 AM	CDS group	Present		Absent	Female		Present	Present	Absent	Aleris VÃ¥rdcentral Vilbergen		Absent	Present	Above or equals to 75	Present	6	Present	Compliant		Absent
321728	48-321728-Jan 11, 2016 12:00:00 AM	CDS group	Absent		Absent	Male		Absent	Present	Absent	Aleris VÃ¥rdcentral Vilbergen		Absent	Present	Above or equals to 75	Absent	3	Present	Non compliant		Absent
333446	48-333446-Jan 11, 2016 12:00:00 AM	CDS group	Present		Absent	Female		Present	Present	Absent	Aleris VÃ¥rdcentral Vilbergen		Absent	Present	Above or equals to 75	Absent	5	Present	Compliant		Absent
336985	48-336985-Jan 11, 2016 12:00:00 AM	CDS group	Present		Absent	Female		Absent	Present	Absent	Aleris VÃ¥rdcentral Vilbergen		Present	Present	Above or equals to 75	Present	9	Present	Non compliant		Present
343660	48-343660-Jan 11, 2016 12:00:00 AM	CDS group	Present		Absent	Female		Present	Absent	Absent	Aleris VÃ¥rdcentral Vilbergen		Absent	Present	Above or equals to 75	Absent	4	Present	Compliant		Absent
34375	48-34375-Jan 11, 2016 12:00:00 AM	CDS group	Present		Absent	Male		Absent	Absent	Absent	Aleris VÃ¥rdcentral Vilbergen		Absent	Present	Between 65-74	Absent	3	Present	Non compliant		Present
34413	48-34413-Jan 11, 2016 12:00:00 AM	CDS group	Present		Absent	Female		Present	Absent	Absent	Aleris VÃ¥rdcentral Vilbergen		Absent	Present	Above or equals to 75	Absent	5	Present	Compliant		Present
345434	48-345434-Jan 11, 2016 12:00:00 AM	CDS group	Present		Absent	Female		Present	Absent	Absent	Aleris VÃ¥rdcentral Vilbergen		Present	Present	Above or equals to 75	Absent	6	Present	Compliant		Absent
3455050	48-3455050-Jan 11, 2016 12:00:00 AM	CDS group	Present		Absent	Male		Present	Absent	Absent	Aleris VÃ¥rdcentral Vilbergen		Present	Present	Between 65-74	Absent	4	Present	Compliant		Absent
346298	48-346298-Jan 11, 2016 12:00:00 AM	CDS group	Present		Absent	Male		Present	Present	Absent	Aleris VÃ¥rdcentral Vilbergen		Absent	Present	Above or equals to 75	Absent	4	Present	Compliant		Absent
346438	48-346438-Jan 11, 2016 12:00:00 AM	CDS group	Present		Absent	Female		Absent	Present	Absent	Aleris VÃ¥rdcentral Vilbergen		Present	Present	Above or equals to 75	Present	8	Present	Non compliant		Absent
354607	48-354607-Jan 11, 2016 12:00:00 AM	CDS group	Present		Absent	Female		Present	Absent	Absent	Aleris VÃ¥rdcentral Vilbergen		Absent	Present	Above or equals to 75	Present	5	Present	Compliant		Absent
3571197	48-3571197-Jan 11, 2016 12:00:00 AM	CDS group	Present		Absent	Male		Present	Present	Absent	Aleris VÃ¥rdcentral Vilbergen		Absent	Present	Between 65-74	Absent	4	Present	Compliant		Present
357392	48-357392-Jan 11, 2016 12:00:00 AM	CDS group	Absent		Absent	Male		Present	Present	Absent	Aleris VÃ¥rdcentral Vilbergen		Present	Present	Above or equals to 75	Present	7	Present	Compliant		Present
360122	48-360122-Jan 11, 2016 12:00:00 AM	CDS group	Present		Absent	Male		Present	Absent	Absent	Aleris VÃ¥rdcentral Vilbergen		Absent	Present	Above or equals to 75	Present	4	Present	Compliant		Absent
364593	48-364593-Jan 11, 2016 12:00:00 AM	CDS group	Present		Absent	Male		Absent	Absent	Absent	Aleris VÃ¥rdcentral Vilbergen		Present	Present	Above or equals to 75	Present	6	Present	Non compliant		Absent
364703	48-364703-Jan 11, 2016 12:00:00 AM	CDS group	Present		Absent	Male		Present	Present	Absent	Aleris VÃ¥rdcentral Vilbergen		Present	Present	Above or equals to 75	Absent	6	Present	Compliant		Absent
365489	48-365489-Jan 11, 2016 12:00:00 AM	CDS group	Absent		Absent	Female		Present	Absent	Absent	Aleris VÃ¥rdcentral Vilbergen		Absent	Present	Above or equals to 75	Absent	3	Present	Compliant		Absent
366585	48-366585-Jan 11, 2016 12:00:00 AM	CDS group	Present		Absent	Male		Absent	Absent	Absent	Aleris VÃ¥rdcentral Vilbergen		Absent	Present	Above or equals to 75	Present	4	Present	Non compliant		Absent
370086	48-370086-Jan 11, 2016 12:00:00 AM	CDS group	Present		Absent	Female		Absent	Present	Absent	Aleris VÃ¥rdcentral Vilbergen		Absent	Present	Above or equals to 75	Present	6	Present	Non compliant		Absent
373823	48-373823-Jan 11, 2016 12:00:00 AM	CDS group	Present		Absent	Female		Absent	Absent	Absent	Aleris VÃ¥rdcentral Vilbergen		Absent	Present	Between 65-74	Present	5	Present	Non compliant		Present
374019	48-374019-Jan 11, 2016 12:00:00 AM	CDS group	Present		Absent	Male		Present	Present	Absent	Aleris VÃ¥rdcentral Vilbergen		Absent	Present	Above or equals to 75	Present	6	Present	Compliant		Present
374399	48-374399-Jan 11, 2016 12:00:00 AM	CDS group	Present		Absent	Male		Present	Absent	Absent	Aleris VÃ¥rdcentral Vilbergen		Absent	Present	Above or equals to 75	Present	4	Present	Compliant		Absent
37440	48-37440-Jan 11, 2016 12:00:00 AM	CDS group	Absent		Absent	Female		Absent	Present	Absent	Aleris VÃ¥rdcentral Vilbergen		Absent	Present	Above or equals to 75	Absent	4	Present	Non compliant		Absent
376620	48-376620-Jan 11, 2016 12:00:00 AM	CDS group	Present		Absent	Female		Present	Present	Absent	Aleris VÃ¥rdcentral Vilbergen		Present	Present	Above or equals to 75	Absent	7	Present	Compliant		Absent
379430	48-379430-Jan 11, 2016 12:00:00 AM	CDS group	Present		Absent	Male		Present	Present	Absent	Aleris VÃ¥rdcentral Vilbergen		Absent	Present	Between 65-74	Absent	4	Present	Compliant		Present
379794	48-379794-Jan 11, 2016 12:00:00 AM	CDS group	Present		Absent	Male		Present	Absent	Absent	Aleris VÃ¥rdcentral Vilbergen		Absent	Present	Above or equals to 75	Absent	3	Present	Compliant		Absent
386169	48-386169-Jan 11, 2016 12:00:00 AM	CDS group	Present		Absent	Female		Present	Present	Absent	Aleris VÃ¥rdcentral Vilbergen		Absent	Present	Above or equals to 75	Present	7	Present	Compliant		Present
388800	48-388800-Jan 11, 2016 12:00:00 AM	CDS group	Present		Absent	Female		Present	Present	Absent	Aleris VÃ¥rdcentral Vilbergen		Absent	Present	Above or equals to 75	Present	7	Present	Compliant		Present
388813	48-388813-Jan 11, 2016 12:00:00 AM	CDS group	Present		Absent	Male		Absent	Present	Absent	Aleris VÃ¥rdcentral Vilbergen		Absent	Present	Between 65-74	Absent	3	Present	Non compliant		Absent
38892	48-38892-Jan 11, 2016 12:00:00 AM	CDS group	Present		Absent	Female		Present	Absent	Absent	Aleris VÃ¥rdcentral Vilbergen		Absent	Present	Above or equals to 75	Absent	5	Present	Compliant		Present
391387	48-391387-Jan 11, 2016 12:00:00 AM	CDS group	Present		Absent	Male		Present	Present	Absent	Aleris VÃ¥rdcentral Vilbergen		Absent	Present	Under 65	Absent	2	Present	Compliant		Absent
392337	48-392337-Jan 11, 2016 12:00:00 AM	CDS group	Present		Absent	Female		Absent	Absent	Absent	Aleris VÃ¥rdcentral Vilbergen		Present	Present	Above or equals to 75	Absent	7	Present	Non compliant		Present
398393	48-398393-Jan 11, 2016 12:00:00 AM	CDS group	Present		Absent	Female		Absent	Absent	Absent	Aleris VÃ¥rdcentral Vilbergen		Absent	Present	Above or equals to 75	Absent	4	Present	Non compliant		Absent
404897	48-404897-Jan 11, 2016 12:00:00 AM	CDS group	Present		Absent	Female		Absent	Absent	Absent	Aleris VÃ¥rdcentral Vilbergen		Absent	Present	Above or equals to 75	Present	6	Present	Non compliant		Present
406813	48-406813-Jan 11, 2016 12:00:00 AM	CDS group	Present		Absent	Female		Absent	Absent	Absent	Aleris VÃ¥rdcentral Vilbergen		Absent	Present	Above or equals to 75	Absent	4	Present	Non compliant		Absent
412718	48-412718-Jan 11, 2016 12:00:00 AM	CDS group	Present		Absent	Female		Present	Absent	Absent	Aleris VÃ¥rdcentral Vilbergen		Absent	Present	Above or equals to 75	Present	5	Present	Compliant		Absent
4166794	48-4166794-Jan 11, 2016 12:00:00 AM	CDS group	Present		Absent	Female		Present	Present	Absent	Aleris VÃ¥rdcentral Vilbergen		Absent	Present	Above or equals to 75	Present	7	Present	Compliant		Present
417190	48-417190-Jan 11, 2016 12:00:00 AM	CDS group	Present		Absent	Male		Absent	Absent	Absent	Aleris VÃ¥rdcentral Vilbergen		Absent	Present	Above or equals to 75	Present	4	Present	Non compliant		Absent
421709	48-421709-Jan 11, 2016 12:00:00 AM	CDS group	Present		Absent	Male		Present	Absent	Absent	Aleris VÃ¥rdcentral Vilbergen		Absent	Present	Under 65	Present	3	Present	Compliant		Present
422297	48-422297-Jan 11, 2016 12:00:00 AM	CDS group	Present		Absent	Female		Present	Absent	Absent	Aleris VÃ¥rdcentral Vilbergen		Present	Present	Above or equals to 75	Present	8	Present	Compliant		Present
423624	48-423624-Jan 11, 2016 12:00:00 AM	CDS group	Present		Absent	Male		Absent	Absent	Absent	Aleris VÃ¥rdcentral Vilbergen		Absent	Present	Between 65-74	Absent	2	Present	Non compliant		Absent
425230	48-425230-Jan 11, 2016 12:00:00 AM	CDS group	Present		Absent	Female		Present	Present	Absent	Aleris VÃ¥rdcentral Vilbergen		Absent	Present	Between 65-74	Present	6	Present	Compliant		Present
426715	48-426715-Jan 11, 2016 12:00:00 AM	CDS group	Present		Absent	Female		Present	Present	Absent	Aleris VÃ¥rdcentral Vilbergen		Present	Present	Above or equals to 75	Present	9	Present	Compliant		Present
429794	48-429794-Jan 11, 2016 12:00:00 AM	CDS group	Present		Absent	Male		Present	Present	Absent	Aleris VÃ¥rdcentral Vilbergen		Absent	Present	Above or equals to 75	Absent	5	Present	Compliant		Present
430273	48-430273-Jan 11, 2016 12:00:00 AM	CDS group	Absent		Absent	Male		Present	Absent	Absent	Aleris VÃ¥rdcentral Vilbergen		Present	Present	Between 65-74	Absent	3	Present	Compliant		Absent
430514	48-430514-Jan 11, 2016 12:00:00 AM	CDS group	Absent		Absent	Male		Absent	Absent	Absent	Aleris VÃ¥rdcentral Vilbergen		Absent	Present	Above or equals to 75	Absent	2	Present	Non compliant		Absent
438912	48-438912-Jan 11, 2016 12:00:00 AM	CDS group	Present		Absent	Female		Absent	Present	Absent	Aleris VÃ¥rdcentral Vilbergen		Absent	Present	Above or equals to 75	Absent	6	Present	Non compliant		Present
440049	48-440049-Jan 11, 2016 12:00:00 AM	CDS group	Present		Absent	Male		Present	Absent	Absent	Aleris VÃ¥rdcentral Vilbergen		Absent	Present	Above or equals to 75	Present	4	Present	Compliant		Absent
441912	48-441912-Jan 11, 2016 12:00:00 AM	CDS group	Present		Absent	Male		Present	Absent	Absent	Aleris VÃ¥rdcentral Vilbergen		Absent	Present	Above or equals to 75	Present	4	Present	Compliant		Absent
44442	48-44442-Jan 11, 2016 12:00:00 AM	CDS group	Absent		Absent	Male		Absent	Absent	Absent	Aleris VÃ¥rdcentral Vilbergen		Absent	Present	Above or equals to 75	Absent	2	Present	Non compliant		Absent
445361	48-445361-Jan 11, 2016 12:00:00 AM	CDS group	Present		Absent	Female		Present	Present	Absent	Aleris VÃ¥rdcentral Vilbergen		Absent	Present	Above or equals to 75	Absent	6	Present	Compliant		Present
447465	48-447465-Jan 11, 2016 12:00:00 AM	CDS group	Present		Absent	Male		Present	Present	Absent	Aleris VÃ¥rdcentral Vilbergen		Present	Present	Above or equals to 75	Present	7	Present	Compliant		Absent
451166	48-451166-Jan 11, 2016 12:00:00 AM	CDS group	Present		Absent	Male		Present	Absent	Absent	Aleris VÃ¥rdcentral Vilbergen		Absent	Present	Under 65	Absent	1	Present	Compliant		Absent
454074	48-454074-Jan 11, 2016 12:00:00 AM	CDS group	Absent		Absent	Male		Present	Absent	Absent	Aleris VÃ¥rdcentral Vilbergen		Absent	Present	Between 65-74	Absent	1	Present	Compliant		Absent
45616	48-45616-Jan 11, 2016 12:00:00 AM	CDS group	Present		Absent	Male		Present	Present	Absent	Aleris VÃ¥rdcentral Vilbergen		Absent	Present	Above or equals to 75	Present	5	Present	Compliant		Absent
459886	48-459886-Jan 11, 2016 12:00:00 AM	CDS group	Present		Absent	Female		Present	Absent	Absent	Aleris VÃ¥rdcentral Vilbergen		Absent	Present	Between 65-74	Present	4	Present	Compliant		Absent
462995	48-462995-Jan 11, 2016 12:00:00 AM	CDS group	Absent		Absent	Female		Present	Absent	Absent	Aleris VÃ¥rdcentral Vilbergen		Absent	Present	Above or equals to 75	Absent	3	Present	Compliant		Absent
47893	48-47893-Jan 11, 2016 12:00:00 AM	CDS group	Present		Absent	Male		Absent	Present	Absent	Aleris VÃ¥rdcentral Vilbergen		Absent	Present	Between 65-74	Absent	3	Present	Non compliant		Absent
479672	48-479672-Jan 11, 2016 12:00:00 AM	CDS group	Present		Absent	Male		Present	Present	Absent	Aleris VÃ¥rdcentral Vilbergen		Present	Present	Above or equals to 75	Present	8	Present	Compliant		Present
483753	48-483753-Jan 11, 2016 12:00:00 AM	CDS group	Present		Absent	Female		Present	Absent	Absent	Aleris VÃ¥rdcentral Vilbergen		Absent	Present	Between 65-74	Absent	3	Present	Compliant		Absent
490918	48-490918-Jan 11, 2016 12:00:00 AM	CDS group	Present		Absent	Male		Present	Present	Absent	Aleris VÃ¥rdcentral Vilbergen		Absent	Present	Above or equals to 75	Absent	4	Present	Compliant		Absent
4946672	48-4946672-Jan 11, 2016 12:00:00 AM	CDS group	Present		Absent	Female		Present	Absent	Absent	Aleris VÃ¥rdcentral Vilbergen		Absent	Present	Between 65-74	Absent	4	Present	Compliant		Present
527734	48-527734-Jan 11, 2016 12:00:00 AM	CDS group	Present		Absent	Female		Present	Absent	Absent	Aleris VÃ¥rdcentral Vilbergen		Absent	Present	Above or equals to 75	Absent	4	Present	Compliant		Absent
530540	48-530540-Jan 11, 2016 12:00:00 AM	CDS group	Present		Absent	Female		Present	Present	Absent	Aleris VÃ¥rdcentral Vilbergen		Present	Present	Above or equals to 75	Present	8	Present	Compliant		Absent
531607	48-531607-Jan 11, 2016 12:00:00 AM	CDS group	Present		Absent	Female		Absent	Absent	Absent	Aleris VÃ¥rdcentral Vilbergen		Absent	Present	Above or equals to 75	Present	5	Present	Non compliant		Absent
549799	48-549799-Jan 11, 2016 12:00:00 AM	CDS group	Present		Absent	Male		Present	Absent	Absent	Aleris VÃ¥rdcentral Vilbergen		Present	Present	Above or equals to 75	Absent	5	Present	Compliant		Absent
55271	48-55271-Jan 11, 2016 12:00:00 AM	CDS group	Present		Absent	Male		Absent	Present	Absent	Aleris VÃ¥rdcentral Vilbergen		Present	Present	Above or equals to 75	Absent	6	Present	Non compliant		Absent
55471	48-55471-Jan 11, 2016 12:00:00 AM	CDS group	Present		Absent	Female		Present	Present	Absent	Aleris VÃ¥rdcentral Vilbergen		Absent	Present	Between 65-74	Absent	4	Present	Compliant		Absent
557512	48-557512-Jan 11, 2016 12:00:00 AM	CDS group	Absent		Absent	Male		Present	Absent	Absent	Aleris VÃ¥rdcentral Vilbergen		Absent	Present	Above or equals to 75	Present	3	Present	Compliant		Absent
55847	48-55847-Jan 11, 2016 12:00:00 AM	CDS group	Present		Absent	Male		Present	Present	Absent	Aleris VÃ¥rdcentral Vilbergen		Absent	Present	Between 65-74	Present	5	Present	Compliant		Present
55858	48-55858-Jan 11, 2016 12:00:00 AM	CDS group	Absent		Absent	Male		Present	Absent	Absent	Aleris VÃ¥rdcentral Vilbergen		Absent	Present	Between 65-74	Present	2	Present	Compliant		Absent
55980	48-55980-Jan 11, 2016 12:00:00 AM	CDS group	Present		Absent	Male		Present	Absent	Absent	Aleris VÃ¥rdcentral Vilbergen		Present	Present	Above or equals to 75	Present	6	Present	Compliant		Absent
563278	48-563278-Jan 11, 2016 12:00:00 AM	CDS group	Present		Absent	Female		Absent	Present	Absent	Aleris VÃ¥rdcentral Vilbergen		Present	Present	Above or equals to 75	Present	9	Present	Non compliant		Present
56529	48-56529-Jan 11, 2016 12:00:00 AM	CDS group	Present		Absent	Female		Absent	Absent	Absent	Aleris VÃ¥rdcentral Vilbergen		Absent	Present	Under 65	Absent	2	Present	Non compliant		Absent
56542	48-56542-Jan 11, 2016 12:00:00 AM	CDS group	Present		Absent	Female		Present	Present	Absent	Aleris VÃ¥rdcentral Vilbergen		Absent	Present	Above or equals to 75	Present	6	Present	Compliant		Absent
56561	48-56561-Jan 11, 2016 12:00:00 AM	CDS group	Present		Absent	Male		Absent	Present	Absent	Aleris VÃ¥rdcentral Vilbergen		Absent	Present	Between 65-74	Absent	3	Present	Non compliant		Absent
56574	48-56574-Jan 11, 2016 12:00:00 AM	CDS group	Present		Absent	Male		Present	Present	Absent	Aleris VÃ¥rdcentral Vilbergen		Absent	Present	Under 65	Absent	2	Present	Compliant		Absent
56667	48-56667-Jan 11, 2016 12:00:00 AM	CDS group	Present		Absent	Male		Present	Present	Absent	Aleris VÃ¥rdcentral Vilbergen		Absent	Present	Above or equals to 75	Present	6	Present	Compliant		Present
568344	48-568344-Jan 11, 2016 12:00:00 AM	CDS group	Present		Absent	Female		Present	Absent	Absent	Aleris VÃ¥rdcentral Vilbergen		Absent	Present	Above or equals to 75	Present	5	Present	Compliant		Absent
56952	48-56952-Jan 11, 2016 12:00:00 AM	CDS group	Present		Absent	Male		Present	Present	Absent	Aleris VÃ¥rdcentral Vilbergen		Absent	Present	Above or equals to 75	Absent	4	Present	Compliant		Absent
57035	48-57035-Jan 11, 2016 12:00:00 AM	CDS group	Present		Absent	Male		Present	Absent	Absent	Aleris VÃ¥rdcentral Vilbergen		Absent	Present	Between 65-74	Absent	2	Present	Compliant		Absent
57866	48-57866-Jan 11, 2016 12:00:00 AM	CDS group	Present		Absent	Female		Present	Absent	Absent	Aleris VÃ¥rdcentral Vilbergen		Absent	Present	Between 65-74	Absent	3	Present	Compliant		Absent
58368	48-58368-Jan 11, 2016 12:00:00 AM	CDS group	Present		Absent	Male		Absent	Absent	Absent	Aleris VÃ¥rdcentral Vilbergen		Absent	Present	Above or equals to 75	Present	4	Present	Non compliant		Absent
584162	48-584162-Jan 11, 2016 12:00:00 AM	CDS group	Present		Absent	Female		Present	Absent	Absent	Aleris VÃ¥rdcentral Vilbergen		Absent	Present	Between 65-74	Absent	3	Present	Compliant		Absent
586609	48-586609-Jan 11, 2016 12:00:00 AM	CDS group	Present		Absent	Male		Absent	Present	Absent	Aleris VÃ¥rdcentral Vilbergen		Absent	Present	Above or equals to 75	Present	5	Present	Non compliant		Absent
589429	48-589429-Jan 11, 2016 12:00:00 AM	CDS group	Present		Absent	Male		Present	Absent	Absent	Aleris VÃ¥rdcentral Vilbergen		Absent	Present	Between 65-74	Absent	2	Present	Compliant		Absent
5898695	48-5898695-Jan 11, 2016 12:00:00 AM	CDS group	Present		Absent	Male		Present	Absent	Absent	Aleris VÃ¥rdcentral Vilbergen		Present	Present	Under 65	Absent	3	Present	Compliant		Absent
592585	48-592585-Jan 11, 2016 12:00:00 AM	CDS group	Present		Absent	Female		Present	Absent	Absent	Aleris VÃ¥rdcentral Vilbergen		Absent	Present	Above or equals to 75	Present	5	Present	Compliant		Absent
593842	48-593842-Jan 11, 2016 12:00:00 AM	CDS group	Present		Absent	Male		Present	Present	Absent	Aleris VÃ¥rdcentral Vilbergen		Absent	Present	Above or equals to 75	Present	5	Present	Compliant		Absent
594501	48-594501-Jan 11, 2016 12:00:00 AM	CDS group	Absent		Absent	Male		Absent	Present	Absent	Aleris VÃ¥rdcentral Vilbergen		Absent	Present	Between 65-74	Absent	2	Present	Non compliant		Absent
59705	48-59705-Jan 11, 2016 12:00:00 AM	CDS group	Present		Absent	Female		Present	Absent	Absent	Aleris VÃ¥rdcentral Vilbergen		Absent	Present	Above or equals to 75	Present	5	Present	Compliant		Absent
599654	48-599654-Jan 11, 2016 12:00:00 AM	CDS group	Present		Absent	Male		Present	Present	Absent	Aleris VÃ¥rdcentral Vilbergen		Present	Present	Above or equals to 75	Present	7	Present	Compliant		Absent
606619	48-606619-Jan 11, 2016 12:00:00 AM	CDS group	Present		Absent	Female		Absent	Absent	Absent	Aleris VÃ¥rdcentral Vilbergen		Absent	Present	Above or equals to 75	Present	5	Present	Non compliant		Absent
60747	48-60747-Jan 11, 2016 12:00:00 AM	CDS group	Present		Absent	Female		Absent	Present	Absent	Aleris VÃ¥rdcentral Vilbergen		Absent	Present	Above or equals to 75	Absent	6	Present	Non compliant		Present
60885	48-60885-Jan 11, 2016 12:00:00 AM	CDS group	Present		Absent	Male		Absent	Present	Absent	Aleris VÃ¥rdcentral Vilbergen		Present	Present	Above or equals to 75	Absent	6	Present	Non compliant		Absent
60917	48-60917-Jan 11, 2016 12:00:00 AM	CDS group	Present		Absent	Female		Present	Absent	Absent	Aleris VÃ¥rdcentral Vilbergen		Absent	Present	Above or equals to 75	Present	5	Present	Compliant		Absent
610210	48-610210-Jan 11, 2016 12:00:00 AM	CDS group	Present		Absent	Female		Present	Absent	Absent	Aleris VÃ¥rdcentral Vilbergen		Absent	Present	Above or equals to 75	Present	6	Present	Compliant		Present
618371	48-618371-Jan 11, 2016 12:00:00 AM	CDS group	Present		Absent	Female		Present	Absent	Absent	Aleris VÃ¥rdcentral Vilbergen		Absent	Present	Under 65	Absent	2	Present	Compliant		Absent
620135	48-620135-Jan 11, 2016 12:00:00 AM	CDS group	Present		Absent	Male		Present	Present	Absent	Aleris VÃ¥rdcentral Vilbergen		Absent	Present	Above or equals to 75	Present	5	Present	Compliant		Absent
622904	48-622904-Jan 11, 2016 12:00:00 AM	CDS group	Present		Absent	Male		Absent	Present	Absent	Aleris VÃ¥rdcentral Vilbergen		Present	Present	Above or equals to 75	Present	8	Present	Non compliant		Present
62960	48-62960-Jan 11, 2016 12:00:00 AM	CDS group	Present		Absent	Male		Present	Absent	Absent	Aleris VÃ¥rdcentral Vilbergen		Absent	Present	Above or equals to 75	Present	5	Present	Compliant		Present
62999	48-62999-Jan 11, 2016 12:00:00 AM	CDS group	Present		Absent	Male		Present	Present	Absent	Aleris VÃ¥rdcentral Vilbergen		Absent	Present	Above or equals to 75	Present	5	Present	Compliant		Absent
63276	48-63276-Jan 11, 2016 12:00:00 AM	CDS group	Present		Absent	Female		Present	Absent	Absent	Aleris VÃ¥rdcentral Vilbergen		Absent	Present	Above or equals to 75	Present	6	Present	Compliant		Present
632826	48-632826-Jan 11, 2016 12:00:00 AM	CDS group	Present		Absent	Male		Present	Absent	Absent	Aleris VÃ¥rdcentral Vilbergen		Present	Present	Above or equals to 75	Present	6	Present	Compliant		Absent
63291	48-63291-Jan 11, 2016 12:00:00 AM	CDS group	Present		Absent	Female		Present	Absent	Absent	Aleris VÃ¥rdcentral Vilbergen		Absent	Present	Above or equals to 75	Absent	4	Present	Compliant		Absent
633160	48-633160-Jan 11, 2016 12:00:00 AM	CDS group	Present		Absent	Male		Absent	Present	Absent	Aleris VÃ¥rdcentral Vilbergen		Absent	Present	Above or equals to 75	Absent	4	Present	Non compliant		Absent
63506	48-63506-Jan 11, 2016 12:00:00 AM	CDS group	Present		Absent	Female		Present	Absent	Absent	Aleris VÃ¥rdcentral Vilbergen		Absent	Present	Between 65-74	Absent	3	Present	Compliant		Absent
63527	48-63527-Jan 11, 2016 12:00:00 AM	CDS group	Present		Absent	Female		Present	Present	Absent	Aleris VÃ¥rdcentral Vilbergen		Present	Present	Above or equals to 75	Present	8	Present	Compliant		Absent
63536	48-63536-Jan 11, 2016 12:00:00 AM	CDS group	Absent		Absent	Female		Absent	Absent	Absent	Aleris VÃ¥rdcentral Vilbergen		Absent	Present	Above or equals to 75	Absent	3	Present	Non compliant		Absent
63871	48-63871-Jan 11, 2016 12:00:00 AM	CDS group	Present		Absent	Female		Absent	Absent	Absent	Aleris VÃ¥rdcentral Vilbergen		Absent	Present	Above or equals to 75	Absent	4	Present	Non compliant		Absent
63904	48-63904-Jan 11, 2016 12:00:00 AM	CDS group	Present		Absent	Female		Absent	Present	Absent	Aleris VÃ¥rdcentral Vilbergen		Absent	Present	Above or equals to 75	Present	7	Present	Non compliant		Present
641238	48-641238-Jan 11, 2016 12:00:00 AM	CDS group	Present		Absent	Female		Absent	Absent	Absent	Aleris VÃ¥rdcentral Vilbergen		Present	Present	Above or equals to 75	Present	7	Present	Non compliant		Absent
641518	48-641518-Jan 11, 2016 12:00:00 AM	CDS group	Present		Absent	Female		Present	Absent	Absent	Aleris VÃ¥rdcentral Vilbergen		Absent	Present	Above or equals to 75	Present	5	Present	Compliant		Absent
64358	48-64358-Jan 11, 2016 12:00:00 AM	CDS group	Present		Absent	Female		Present	Absent	Absent	Aleris VÃ¥rdcentral Vilbergen		Absent	Present	Between 65-74	Absent	4	Present	Compliant		Present
64670	48-64670-Jan 11, 2016 12:00:00 AM	CDS group	Present		Absent	Male		Present	Present	Absent	Aleris VÃ¥rdcentral Vilbergen		Absent	Present	Under 65	Present	3	Present	Compliant		Absent
64791	48-64791-Jan 11, 2016 12:00:00 AM	CDS group	Absent		Absent	Male		Present	Present	Absent	Aleris VÃ¥rdcentral Vilbergen		Absent	Present	Above or equals to 75	Present	4	Present	Compliant		Absent
64812	48-64812-Jan 11, 2016 12:00:00 AM	CDS group	Present		Absent	Male		Present	Absent	Absent	Aleris VÃ¥rdcentral Vilbergen		Absent	Present	Above or equals to 75	Present	4	Present	Compliant		Absent
650329	48-650329-Jan 11, 2016 12:00:00 AM	CDS group	Present		Absent	Female		Absent	Present	Absent	Aleris VÃ¥rdcentral Vilbergen		Absent	Present	Above or equals to 75	Present	7	Present	Non compliant		Present
652404	48-652404-Jan 11, 2016 12:00:00 AM	CDS group	Present		Absent	Female		Present	Present	Absent	Aleris VÃ¥rdcentral Vilbergen		Absent	Present	Above or equals to 75	Absent	6	Present	Compliant		Present
652510	48-652510-Jan 11, 2016 12:00:00 AM	CDS group	Present		Absent	Male		Absent	Absent	Absent	Aleris VÃ¥rdcentral Vilbergen		Absent	Present	Above or equals to 75	Absent	3	Present	Non compliant		Absent
65557	48-65557-Jan 11, 2016 12:00:00 AM	CDS group	Present		Absent	Female		Present	Present	Absent	Aleris VÃ¥rdcentral Vilbergen		Absent	Present	Above or equals to 75	Absent	5	Present	Compliant		Absent
656399	48-656399-Jan 11, 2016 12:00:00 AM	CDS group	Present		Absent	Male		Absent	Absent	Absent	Aleris VÃ¥rdcentral Vilbergen		Present	Present	Between 65-74	Absent	4	Present	Non compliant		Absent
66021	48-66021-Jan 11, 2016 12:00:00 AM	CDS group	Present		Absent	Female		Present	Absent	Absent	Aleris VÃ¥rdcentral Vilbergen		Absent	Present	Above or equals to 75	Absent	4	Present	Compliant		Absent
66774	48-66774-Jan 11, 2016 12:00:00 AM	CDS group	Absent		Absent	Female		Absent	Absent	Absent	Aleris VÃ¥rdcentral Vilbergen		Absent	Present	Above or equals to 75	Absent	3	Present	Non compliant		Absent
668078	48-668078-Jan 11, 2016 12:00:00 AM	CDS group	Present		Absent	Male		Present	Present	Absent	Aleris VÃ¥rdcentral Vilbergen		Absent	Present	Above or equals to 75	Present	5	Present	Compliant		Absent
668502	48-668502-Jan 11, 2016 12:00:00 AM	CDS group	Present		Absent	Female		Absent	Absent	Absent	Aleris VÃ¥rdcentral Vilbergen		Present	Present	Above or equals to 75	Absent	6	Present	Non compliant		Absent
67248	48-67248-Jan 11, 2016 12:00:00 AM	CDS group	Present		Absent	Male		Present	Absent	Absent	Aleris VÃ¥rdcentral Vilbergen		Absent	Present	Between 65-74	Absent	2	Present	Compliant		Absent
675876	48-675876-Jan 11, 2016 12:00:00 AM	CDS group	Present		Absent	Female		Present	Absent	Absent	Aleris VÃ¥rdcentral Vilbergen		Absent	Present	Between 65-74	Absent	4	Present	Compliant		Present
679507	48-679507-Jan 11, 2016 12:00:00 AM	CDS group	Present		Absent	Female		Present	Present	Absent	Aleris VÃ¥rdcentral Vilbergen		Absent	Present	Above or equals to 75	Absent	5	Present	Compliant		Absent
68006	48-68006-Jan 11, 2016 12:00:00 AM	CDS group	Absent		Absent	Female		Absent	Absent	Absent	Aleris VÃ¥rdcentral Vilbergen		Present	Present	Between 65-74	Absent	4	Present	Non compliant		Absent
68931	48-68931-Jan 11, 2016 12:00:00 AM	CDS group	Present		Absent	Male		Present	Absent	Absent	Aleris VÃ¥rdcentral Vilbergen		Absent	Present	Above or equals to 75	Present	5	Present	Compliant		Present
70229	48-70229-Jan 11, 2016 12:00:00 AM	CDS group	Present		Absent	Male		Absent	Present	Absent	Aleris VÃ¥rdcentral Vilbergen		Present	Present	Above or equals to 75	Present	8	Present	Non compliant		Present
70265	48-70265-Jan 11, 2016 12:00:00 AM	CDS group	Present		Absent	Male		Present	Absent	Absent	Aleris VÃ¥rdcentral Vilbergen		Present	Present	Above or equals to 75	Present	7	Present	Compliant		Present
70594	48-70594-Jan 11, 2016 12:00:00 AM	CDS group	Present		Absent	Female		Present	Present	Absent	Aleris VÃ¥rdcentral Vilbergen		Absent	Present	Above or equals to 75	Present	7	Present	Compliant		Present
70626	48-70626-Jan 11, 2016 12:00:00 AM	CDS group	Present		Absent	Female		Absent	Absent	Absent	Aleris VÃ¥rdcentral Vilbergen		Absent	Present	Above or equals to 75	Absent	5	Present	Non compliant		Present
70655	48-70655-Jan 11, 2016 12:00:00 AM	CDS group	Present		Absent	Female		Absent	Absent	Absent	Aleris VÃ¥rdcentral Vilbergen		Absent	Present	Under 65	Present	3	Present	Non compliant		Absent
71113	48-71113-Jan 11, 2016 12:00:00 AM	CDS group	Present		Absent	Male		Absent	Present	Absent	Aleris VÃ¥rdcentral Vilbergen		Absent	Present	Above or equals to 75	Present	5	Present	Non compliant		Absent
71122	48-71122-Jan 11, 2016 12:00:00 AM	CDS group	Present		Absent	Female		Present	Absent	Absent	Aleris VÃ¥rdcentral Vilbergen		Present	Present	Above or equals to 75	Present	7	Present	Compliant		Absent
71605	48-71605-Jan 11, 2016 12:00:00 AM	CDS group	Present		Absent	Female		Absent	Present	Absent	Aleris VÃ¥rdcentral Vilbergen		Absent	Present	Above or equals to 75	Absent	5	Present	Non compliant		Absent
71841	48-71841-Jan 11, 2016 12:00:00 AM	CDS group	Present		Absent	Female		Present	Absent	Absent	Aleris VÃ¥rdcentral Vilbergen		Absent	Present	Above or equals to 75	Absent	5	Present	Compliant		Present
7188831	48-7188831-Jan 11, 2016 12:00:00 AM	CDS group	Absent		Absent	Male		Absent	Present	Absent	Aleris VÃ¥rdcentral Vilbergen		Absent	Present	Between 65-74	Absent	2	Present	Non compliant		Absent
720931	48-720931-Jan 11, 2016 12:00:00 AM	CDS group	Present		Absent	Male		Absent	Absent	Absent	Aleris VÃ¥rdcentral Vilbergen		Absent	Present	Between 65-74	Absent	2	Present	Non compliant		Absent
725555	48-725555-Jan 11, 2016 12:00:00 AM	CDS group	Present		Absent	Male		Present	Absent	Absent	Aleris VÃ¥rdcentral Vilbergen		Present	Present	Between 65-74	Absent	5	Present	Compliant		Present
73411	48-73411-Jan 11, 2016 12:00:00 AM	CDS group	Absent		Absent	Female		Present	Absent	Absent	Aleris VÃ¥rdcentral Vilbergen		Absent	Present	Between 65-74	Absent	2	Present	Compliant		Absent
741596	48-741596-Jan 11, 2016 12:00:00 AM	CDS group	Present		Absent	Female		Absent	Present	Absent	Aleris VÃ¥rdcentral Vilbergen		Absent	Present	Between 65-74	Absent	5	Present	Non compliant		Present
752181	48-752181-Jan 11, 2016 12:00:00 AM	CDS group	Present		Absent	Female		Present	Absent	Absent	Aleris VÃ¥rdcentral Vilbergen		Present	Present	Between 65-74	Absent	6	Present	Compliant		Present
75240	48-75240-Jan 11, 2016 12:00:00 AM	CDS group	Present		Absent	Male		Present	Present	Absent	Aleris VÃ¥rdcentral Vilbergen		Absent	Present	Above or equals to 75	Absent	4	Present	Compliant		Absent
75686	48-75686-Jan 11, 2016 12:00:00 AM	CDS group	Absent		Absent	Male		Present	Absent	Absent	Aleris VÃ¥rdcentral Vilbergen		Absent	Present	Between 65-74	Absent	1	Present	Compliant		Absent
75805	48-75805-Jan 11, 2016 12:00:00 AM	CDS group	Present		Absent	Male		Present	Absent	Absent	Aleris VÃ¥rdcentral Vilbergen		Absent	Present	Above or equals to 75	Present	5	Present	Compliant		Present
76624	48-76624-Jan 11, 2016 12:00:00 AM	CDS group	Present		Absent	Male		Present	Present	Absent	Aleris VÃ¥rdcentral Vilbergen		Absent	Present	Above or equals to 75	Absent	4	Present	Compliant		Absent
76689	48-76689-Jan 11, 2016 12:00:00 AM	CDS group	Present		Absent	Female		Present	Absent	Absent	Aleris VÃ¥rdcentral Vilbergen		Absent	Present	Above or equals to 75	Present	5	Present	Compliant		Absent
767129	48-767129-Jan 11, 2016 12:00:00 AM	CDS group	Present		Absent	Female		Present	Present	Absent	Aleris VÃ¥rdcentral Vilbergen		Absent	Present	Above or equals to 75	Absent	5	Present	Compliant		Absent
76959	48-76959-Jan 11, 2016 12:00:00 AM	CDS group	Present		Absent	Male		Absent	Absent	Absent	Aleris VÃ¥rdcentral Vilbergen		Absent	Present	Between 65-74	Absent	2	Present	Non compliant		Absent
773535	48-773535-Jan 11, 2016 12:00:00 AM	CDS group	Present		Absent	Female		Absent	Absent	Absent	Aleris VÃ¥rdcentral Vilbergen		Absent	Present	Above or equals to 75	Absent	4	Present	Non compliant		Absent
774120	48-774120-Jan 11, 2016 12:00:00 AM	CDS group	Absent		Absent	Female		Absent	Present	Absent	Aleris VÃ¥rdcentral Vilbergen		Present	Present	Above or equals to 75	Absent	7	Present	Non compliant		Present
77816	48-77816-Jan 11, 2016 12:00:00 AM	CDS group	Present		Absent	Male		Present	Present	Absent	Aleris VÃ¥rdcentral Vilbergen		Absent	Present	Between 65-74	Absent	4	Present	Compliant		Present
78252	48-78252-Jan 11, 2016 12:00:00 AM	CDS group	Present		Absent	Male		Present	Absent	Absent	Aleris VÃ¥rdcentral Vilbergen		Absent	Present	Above or equals to 75	Absent	3	Present	Compliant		Absent
78451	48-78451-Jan 11, 2016 12:00:00 AM	CDS group	Present		Absent	Female		Present	Absent	Absent	Aleris VÃ¥rdcentral Vilbergen		Present	Present	Above or equals to 75	Absent	6	Present	Compliant		Absent
78512	48-78512-Jan 11, 2016 12:00:00 AM	CDS group	Present		Absent	Female		Present	Absent	Absent	Aleris VÃ¥rdcentral Vilbergen		Absent	Present	Above or equals to 75	Absent	4	Present	Compliant		Absent
786219	48-786219-Jan 11, 2016 12:00:00 AM	CDS group	Present		Absent	Male		Present	Absent	Absent	Aleris VÃ¥rdcentral Vilbergen		Present	Present	Between 65-74	Absent	4	Present	Compliant		Absent
791694	48-791694-Jan 11, 2016 12:00:00 AM	CDS group	Present		Absent	Male		Absent	Present	Absent	Aleris VÃ¥rdcentral Vilbergen		Absent	Present	Above or equals to 75	Absent	5	Present	Non compliant		Present
793790	48-793790-Jan 11, 2016 12:00:00 AM	CDS group	Present		Absent	Female		Present	Present	Absent	Aleris VÃ¥rdcentral Vilbergen		Absent	Present	Above or equals to 75	Absent	6	Present	Compliant		Present
79410	48-79410-Jan 11, 2016 12:00:00 AM	CDS group	Present		Absent	Male		Absent	Absent	Absent	Aleris VÃ¥rdcentral Vilbergen		Present	Present	Above or equals to 75	Absent	5	Present	Non compliant		Absent
797988	48-797988-Jan 11, 2016 12:00:00 AM	CDS group	Present		Absent	Female		Absent	Present	Absent	Aleris VÃ¥rdcentral Vilbergen		Absent	Present	Between 65-74	Absent	4	Present	Non compliant		Absent
80031	48-80031-Jan 11, 2016 12:00:00 AM	CDS group	Absent		Absent	Female		Present	Present	Absent	Aleris VÃ¥rdcentral Vilbergen		Absent	Present	Above or equals to 75	Absent	4	Present	Compliant		Absent
811163	48-811163-Jan 11, 2016 12:00:00 AM	CDS group	Absent		Absent	Male		Absent	Absent	Absent	Aleris VÃ¥rdcentral Vilbergen		Absent	Present	Under 65	Present	1	Present	Non compliant		Absent
811764	48-811764-Jan 11, 2016 12:00:00 AM	CDS group	Present		Absent	Female		Present	Present	Absent	Aleris VÃ¥rdcentral Vilbergen		Absent	Present	Above or equals to 75	Absent	5	Present	Compliant		Absent
840425	48-840425-Jan 11, 2016 12:00:00 AM	CDS group	Present		Absent	Male		Present	Present	Absent	Aleris VÃ¥rdcentral Vilbergen		Absent	Present	Above or equals to 75	Present	5	Present	Compliant		Absent
847643	48-847643-Jan 11, 2016 12:00:00 AM	CDS group	Present		Absent	Male		Present	Present	Absent	Aleris VÃ¥rdcentral Vilbergen		Absent	Present	Above or equals to 75	Present	5	Present	Compliant		Absent
910276	48-910276-Jan 11, 2016 12:00:00 AM	CDS group	Present		Absent	Female		Absent	Absent	Absent	Aleris VÃ¥rdcentral Vilbergen		Absent	Present	Above or equals to 75	Absent	4	Present	Non compliant		Absent
917945	48-917945-Jan 11, 2016 12:00:00 AM	CDS group	Present		Absent	Male		Present	Absent	Absent	Aleris VÃ¥rdcentral Vilbergen		Absent	Present	Between 65-74	Present	3	Present	Compliant		Absent
94231	48-94231-Jan 11, 2016 12:00:00 AM	CDS group	Present		Absent	Female		Absent	Absent	Absent	Aleris VÃ¥rdcentral Vilbergen		Absent	Present	Above or equals to 75	Absent	4	Present	Non compliant		Absent
947973	48-947973-Jan 11, 2016 12:00:00 AM	CDS group	Present		Absent	Male		Present	Present	Absent	Aleris VÃ¥rdcentral Vilbergen		Absent	Present	Between 65-74	Present	4	Present	Compliant		Absent
958085	48-958085-Jan 11, 2016 12:00:00 AM	CDS group	Present		Absent	Male		Present	Absent	Absent	Aleris VÃ¥rdcentral Vilbergen		Absent	Present	Under 65	Absent	1	Present	Compliant		Absent
968925	48-968925-Jan 11, 2016 12:00:00 AM	CDS group	Present		Absent	Female		Present	Absent	Absent	Aleris VÃ¥rdcentral Vilbergen		Present	Present	Above or equals to 75	Absent	7	Present	Compliant		Present
976110	48-976110-Jan 11, 2016 12:00:00 AM	CDS group	Present		Absent	Female		Absent	Absent	Absent	Aleris VÃ¥rdcentral Vilbergen		Absent	Present	Between 65-74	Present	4	Present	Non compliant		Absent
991498	48-991498-Jan 11, 2016 12:00:00 AM	CDS group	Present		Absent	Male		Present	Absent	Absent	Aleris VÃ¥rdcentral Vilbergen		Absent	Present	Above or equals to 75	Absent	3	Present	Compliant		Absent
994281	48-994281-Jan 11, 2016 12:00:00 AM	CDS group	Present		Absent	Female		Present	Absent	Absent	Aleris VÃ¥rdcentral Vilbergen		Absent	Present	Above or equals to 75	Present	5	Present	Compliant		Absent
99591	48-99591-Jan 11, 2016 12:00:00 AM	CDS group	Absent		Absent	Male		Present	Absent	Absent	Aleris VÃ¥rdcentral Vilbergen		Absent	Present	Above or equals to 75	Absent	2	Present	Compliant		Absent
998270	48-998270-Jan 11, 2016 12:00:00 AM	CDS group	Present		Absent	Female		Present	Absent	Absent	Aleris VÃ¥rdcentral Vilbergen		Absent	Present	Between 65-74	Absent	4	Present	Compliant		Present
140202	48-140202-Jan 11, 2016 12:00:00 AM	CDS group	Absent		Absent	Male		Absent	Absent	Absent	Aleris VÃ¥rdcentral Vilbergen		Absent	Present	Under 65	Absent	0	Absent	Compliant		Absent
141050	48-141050-Jan 11, 2016 12:00:00 AM	CDS group	Absent		Absent	Female		Absent	Absent	Absent	Aleris VÃ¥rdcentral Vilbergen		Absent	Present	Under 65	Absent	1	Absent	Compliant		Absent
1644538	48-1644538-Jan 11, 2016 12:00:00 AM	CDS group	Absent		Absent	Male		Absent	Absent	Absent	Aleris VÃ¥rdcentral Vilbergen		Absent	Present	Under 65	Absent	0	Absent	Compliant		Absent
422675	48-422675-Jan 11, 2016 12:00:00 AM	CDS group	Absent		Absent	Male		Absent	Absent	Absent	Aleris VÃ¥rdcentral Vilbergen		Absent	Present	Under 65	Absent	0	Absent	Compliant		Absent
544255	48-544255-Jan 11, 2016 12:00:00 AM	CDS group	Absent		Absent	Female		Absent	Absent	Absent	Aleris VÃ¥rdcentral Vilbergen		Absent	Present	Under 65	Absent	1	Absent	Compliant		Absent
61502	48-61502-Jan 11, 2016 12:00:00 AM	CDS group	Absent		Absent	Male		Absent	Absent	Absent	Aleris VÃ¥rdcentral Vilbergen		Absent	Present	Under 65	Absent	0	Absent	Compliant		Absent
1283850	48-1283850-Jan 11, 2016 12:00:00 AM	CDS group	Present	Present	Present	Male	Present	Present	Present	Absent	Capio VÃ¥rdcentral Berga	Compliant	Absent	Present	Above or equals to 75	Absent	4	Present	Compliant	Compliant	Absent
1754641	48-1754641-Jan 11, 2016 12:00:00 AM	CDS group	Present	Present	Present	Female	Present	Present	Absent	Absent	Capio VÃ¥rdcentral Berga	Compliant	Absent	Present	Between 65-74	Absent	3	Present	Compliant	Compliant	Absent
421488	48-421488-Jan 11, 2016 12:00:00 AM	CDS group	Present	Present	Present	Male	Present	Present	Present	Absent	Capio VÃ¥rdcentral Berga	Compliant	Absent	Present	Above or equals to 75	Present	5	Present	Compliant	Compliant	Absent
818029	48-818029-Jan 11, 2016 12:00:00 AM	CDS group	Present	Present	Present	Male	Present	Present	Present	Absent	Capio VÃ¥rdcentral Berga	Compliant	Absent	Present	Above or equals to 75	Present	6	Present	Compliant	Compliant	Present
836650	48-836650-Jan 11, 2016 12:00:00 AM	CDS group	Present	Present	Present	Female	Present	Present	Absent	Absent	Capio VÃ¥rdcentral Berga	Compliant	Absent	Present	Between 65-74	Absent	3	Present	Compliant	Compliant	Absent
327549	48-327549-Jan 11, 2016 12:00:00 AM	CDS group	Present	Absent	Present	Male	Absent	Absent	Absent	Absent	Capio VÃ¥rdcentral Berga	Non compliant	Present	Present	Above or equals to 75	Present	6	Present	Non compliant	Non compliant	Absent
386148	48-386148-Jan 11, 2016 12:00:00 AM	CDS group	Present	Absent	Present	Male	Absent	Absent	Absent	Absent	Capio VÃ¥rdcentral Berga	Non compliant	Absent	Present	Above or equals to 75	Absent	3	Present	Non compliant	Non compliant	Absent
727875	48-727875-Jan 11, 2016 12:00:00 AM	CDS group	Absent	Absent	Present	Female	Absent	Absent	Absent	Absent	Capio VÃ¥rdcentral Berga	Non compliant	Absent	Present	Above or equals to 75	Absent	3	Present	Non compliant	Non compliant	Absent
1013596	48-1013596-Jan 11, 2016 12:00:00 AM	CDS group	Present		Absent	Male		Present	Present	Absent	Capio VÃ¥rdcentral Berga		Absent	Present	Between 65-74	Present	4	Present	Compliant		Absent
10149	48-10149-Jan 11, 2016 12:00:00 AM	CDS group	Present		Absent	Male		Absent	Present	Absent	Capio VÃ¥rdcentral Berga		Present	Present	Under 65	Present	6	Present	Non compliant		Present
1021743	48-1021743-Jan 11, 2016 12:00:00 AM	CDS group	Present		Absent	Male		Absent	Absent	Absent	Capio VÃ¥rdcentral Berga		Absent	Present	Under 65	Absent	1	Present	Non compliant		Absent
1035626	48-1035626-Jan 11, 2016 12:00:00 AM	CDS group	Present		Absent	Female		Present	Absent	Absent	Capio VÃ¥rdcentral Berga		Present	Present	Above or equals to 75	Present	7	Present	Compliant		Absent
1041052	48-1041052-Jan 11, 2016 12:00:00 AM	CDS group	Present		Absent	Female		Present	Present	Absent	Capio VÃ¥rdcentral Berga		Present	Present	Above or equals to 75	Absent	7	Present	Compliant		Absent
104977	48-104977-Jan 11, 2016 12:00:00 AM	CDS group	Absent		Absent	Male		Present	Absent	Absent	Capio VÃ¥rdcentral Berga		Absent	Present	Above or equals to 75	Absent	2	Present	Compliant		Absent
106604	48-106604-Jan 11, 2016 12:00:00 AM	CDS group	Present		Absent	Male		Present	Absent	Absent	Capio VÃ¥rdcentral Berga		Present	Present	Above or equals to 75	Present	6	Present	Compliant		Absent
1067967	48-1067967-Jan 11, 2016 12:00:00 AM	CDS group	Present		Absent	Male		Absent	Absent	Absent	Capio VÃ¥rdcentral Berga		Absent	Present	Between 65-74	Absent	2	Present	Non compliant		Absent
1070652	48-1070652-Jan 11, 2016 12:00:00 AM	CDS group	Present		Absent	Male		Absent	Present	Absent	Capio VÃ¥rdcentral Berga		Absent	Present	Between 65-74	Absent	3	Present	Non compliant		Absent
1071120	48-1071120-Jan 11, 2016 12:00:00 AM	CDS group	Present		Absent	Male		Present	Present	Absent	Capio VÃ¥rdcentral Berga		Present	Present	Between 65-74	Absent	5	Present	Compliant		Absent
1071208	48-1071208-Jan 11, 2016 12:00:00 AM	CDS group	Present		Absent	Male		Present	Absent	Absent	Capio VÃ¥rdcentral Berga		Absent	Present	Above or equals to 75	Absent	4	Present	Compliant		Present
1071230	48-1071230-Jan 11, 2016 12:00:00 AM	CDS group	Present		Absent	Male		Present	Present	Absent	Capio VÃ¥rdcentral Berga		Absent	Present	Between 65-74	Absent	3	Present	Compliant		Absent
1074417	48-1074417-Jan 11, 2016 12:00:00 AM	CDS group	Absent		Absent	Female		Absent	Absent	Absent	Capio VÃ¥rdcentral Berga		Absent	Present	Above or equals to 75	Present	4	Present	Non compliant		Absent
1074783	48-1074783-Jan 11, 2016 12:00:00 AM	CDS group	Present		Absent	Male		Absent	Absent	Absent	Capio VÃ¥rdcentral Berga		Absent	Present	Between 65-74	Absent	2	Present	Non compliant		Absent
1075023	48-1075023-Jan 11, 2016 12:00:00 AM	CDS group	Present		Absent	Male		Present	Present	Absent	Capio VÃ¥rdcentral Berga		Absent	Present	Above or equals to 75	Present	5	Present	Compliant		Absent
1075454	48-1075454-Jan 11, 2016 12:00:00 AM	CDS group	Present		Absent	Female		Present	Present	Absent	Capio VÃ¥rdcentral Berga		Present	Present	Above or equals to 75	Absent	7	Present	Compliant		Absent
1076392	48-1076392-Jan 11, 2016 12:00:00 AM	CDS group	Present		Absent	Male		Present	Absent	Absent	Capio VÃ¥rdcentral Berga		Absent	Present	Above or equals to 75	Present	4	Present	Compliant		Absent
1077829	48-1077829-Jan 11, 2016 12:00:00 AM	CDS group	Present		Absent	Female		Present	Absent	Absent	Capio VÃ¥rdcentral Berga		Absent	Present	Above or equals to 75	Absent	5	Present	Compliant		Present
1080854	48-1080854-Jan 11, 2016 12:00:00 AM	CDS group	Present		Absent	Female		Absent	Present	Absent	Capio VÃ¥rdcentral Berga		Absent	Present	Above or equals to 75	Absent	6	Present	Non compliant		Present
1081443	48-1081443-Jan 11, 2016 12:00:00 AM	CDS group	Present		Absent	Male		Absent	Present	Absent	Capio VÃ¥rdcentral Berga		Present	Present	Above or equals to 75	Present	7	Present	Non compliant		Absent
1082511	48-1082511-Jan 11, 2016 12:00:00 AM	CDS group	Absent		Absent	Female		Present	Absent	Absent	Capio VÃ¥rdcentral Berga		Absent	Present	Under 65	Present	2	Present	Compliant		Absent
1086143	48-1086143-Jan 11, 2016 12:00:00 AM	CDS group	Present		Absent	Male		Present	Present	Absent	Capio VÃ¥rdcentral Berga		Absent	Present	Above or equals to 75	Absent	4	Present	Compliant		Absent
1090683	48-1090683-Jan 11, 2016 12:00:00 AM	CDS group	Present		Absent	Male		Present	Present	Absent	Capio VÃ¥rdcentral Berga		Absent	Present	Above or equals to 75	Present	5	Present	Compliant		Absent
1096671	48-1096671-Jan 11, 2016 12:00:00 AM	CDS group	Present		Absent	Male		Present	Absent	Absent	Capio VÃ¥rdcentral Berga		Absent	Present	Above or equals to 75	Present	4	Present	Compliant		Absent
1097462	48-1097462-Jan 11, 2016 12:00:00 AM	CDS group	Present		Absent	Female		Present	Absent	Absent	Capio VÃ¥rdcentral Berga		Absent	Present	Above or equals to 75	Absent	4	Present	Compliant		Absent
1098093	48-1098093-Jan 11, 2016 12:00:00 AM	CDS group	Present		Absent	Male		Present	Present	Absent	Capio VÃ¥rdcentral Berga		Absent	Present	Above or equals to 75	Absent	5	Present	Compliant		Present
110598	48-110598-Jan 11, 2016 12:00:00 AM	CDS group	Absent		Absent	Male		Absent	Absent	Absent	Capio VÃ¥rdcentral Berga		Absent	Present	Above or equals to 75	Present	3	Present	Non compliant		Absent
111888	48-111888-Jan 11, 2016 12:00:00 AM	CDS group	Absent		Absent	Male		Absent	Absent	Absent	Capio VÃ¥rdcentral Berga		Absent	Present	Between 65-74	Absent	1	Present	Non compliant		Absent
1125860	48-1125860-Jan 11, 2016 12:00:00 AM	CDS group	Absent		Absent	Male		Present	Present	Absent	Capio VÃ¥rdcentral Berga		Absent	Present	Between 65-74	Absent	2	Present	Compliant		Absent
1129408	48-1129408-Jan 11, 2016 12:00:00 AM	CDS group	Present		Absent	Female		Present	Absent	Absent	Capio VÃ¥rdcentral Berga		Absent	Present	Between 65-74	Absent	3	Present	Compliant		Absent
1141427	48-1141427-Jan 11, 2016 12:00:00 AM	CDS group	Present		Absent	Female		Present	Absent	Absent	Capio VÃ¥rdcentral Berga		Absent	Present	Above or equals to 75	Absent	4	Present	Compliant		Absent
114747	48-114747-Jan 11, 2016 12:00:00 AM	CDS group	Absent		Absent	Male		Present	Absent	Absent	Capio VÃ¥rdcentral Berga		Absent	Present	Above or equals to 75	Absent	2	Present	Compliant		Absent
1150916	48-1150916-Jan 11, 2016 12:00:00 AM	CDS group	Absent		Absent	Female		Absent	Absent	Absent	Capio VÃ¥rdcentral Berga		Absent	Present	Under 65	Present	2	Present	Non compliant		Absent
115712	48-115712-Jan 11, 2016 12:00:00 AM	CDS group	Present		Absent	Male		Present	Absent	Absent	Capio VÃ¥rdcentral Berga		Absent	Present	Above or equals to 75	Absent	3	Present	Compliant		Absent
1158614	48-1158614-Jan 11, 2016 12:00:00 AM	CDS group	Present		Absent	Female		Present	Absent	Absent	Capio VÃ¥rdcentral Berga		Absent	Present	Above or equals to 75	Absent	4	Present	Compliant		Absent
116505	48-116505-Jan 11, 2016 12:00:00 AM	CDS group	Present		Absent	Male		Present	Absent	Absent	Capio VÃ¥rdcentral Berga		Absent	Present	Above or equals to 75	Absent	3	Present	Compliant		Absent
117323	48-117323-Jan 11, 2016 12:00:00 AM	CDS group	Present		Absent	Male		Present	Absent	Absent	Capio VÃ¥rdcentral Berga		Absent	Present	Above or equals to 75	Absent	3	Present	Compliant		Absent
1174469	48-1174469-Jan 11, 2016 12:00:00 AM	CDS group	Present		Absent	Female		Absent	Absent	Absent	Capio VÃ¥rdcentral Berga		Absent	Present	Above or equals to 75	Present	5	Present	Non compliant		Absent
117482	48-117482-Jan 11, 2016 12:00:00 AM	CDS group	Present		Absent	Female		Present	Absent	Absent	Capio VÃ¥rdcentral Berga		Absent	Present	Above or equals to 75	Absent	4	Present	Compliant		Absent
1183398	48-1183398-Jan 11, 2016 12:00:00 AM	CDS group	Absent		Absent	Male		Present	Absent	Absent	Capio VÃ¥rdcentral Berga		Absent	Present	Above or equals to 75	Absent	2	Present	Compliant		Absent
1189379	48-1189379-Jan 11, 2016 12:00:00 AM	CDS group	Present		Absent	Male		Absent	Present	Absent	Capio VÃ¥rdcentral Berga		Absent	Present	Between 65-74	Absent	4	Present	Non compliant		Present
120118	48-120118-Jan 11, 2016 12:00:00 AM	CDS group	Present		Absent	Male		Present	Present	Absent	Capio VÃ¥rdcentral Berga		Absent	Present	Above or equals to 75	Present	6	Present	Compliant		Present
1206061	48-1206061-Jan 11, 2016 12:00:00 AM	CDS group	Present		Absent	Female		Present	Absent	Absent	Capio VÃ¥rdcentral Berga		Absent	Present	Between 65-74	Absent	4	Present	Compliant		Present
1213133	48-1213133-Jan 11, 2016 12:00:00 AM	CDS group	Present		Absent	Male		Present	Absent	Absent	Capio VÃ¥rdcentral Berga		Absent	Present	Above or equals to 75	Present	4	Present	Compliant		Absent
122177	48-122177-Jan 11, 2016 12:00:00 AM	CDS group	Absent		Absent	Female		Present	Absent	Absent	Capio VÃ¥rdcentral Berga		Absent	Present	Under 65	Present	2	Present	Compliant		Absent
1225965	48-1225965-Jan 11, 2016 12:00:00 AM	CDS group	Present		Absent	Male		Present	Present	Absent	Capio VÃ¥rdcentral Berga		Absent	Present	Between 65-74	Absent	3	Present	Compliant		Absent
124161	48-124161-Jan 11, 2016 12:00:00 AM	CDS group	Present		Absent	Female		Present	Absent	Absent	Capio VÃ¥rdcentral Berga		Absent	Present	Above or equals to 75	Absent	4	Present	Compliant		Absent
1250135	48-1250135-Jan 11, 2016 12:00:00 AM	CDS group	Absent		Absent	Female		Present	Absent	Absent	Capio VÃ¥rdcentral Berga		Absent	Present	Between 65-74	Absent	2	Present	Compliant		Absent
1250234	48-1250234-Jan 11, 2016 12:00:00 AM	CDS group	Present		Absent	Male		Absent	Present	Absent	Capio VÃ¥rdcentral Berga		Absent	Present	Above or equals to 75	Present	5	Present	Non compliant		Absent
1252101	48-1252101-Jan 11, 2016 12:00:00 AM	CDS group	Present		Absent	Male		Present	Absent	Absent	Capio VÃ¥rdcentral Berga		Absent	Present	Under 65	Absent	1	Present	Compliant		Absent
126548	48-126548-Jan 11, 2016 12:00:00 AM	CDS group	Present		Absent	Female		Present	Absent	Absent	Capio VÃ¥rdcentral Berga		Absent	Present	Between 65-74	Present	5	Present	Compliant		Present
1272537	48-1272537-Jan 11, 2016 12:00:00 AM	CDS group	Present		Absent	Male		Absent	Present	Absent	Capio VÃ¥rdcentral Berga		Absent	Present	Above or equals to 75	Present	5	Present	Non compliant		Absent
128271	48-128271-Jan 11, 2016 12:00:00 AM	CDS group	Present		Absent	Male		Present	Present	Absent	Capio VÃ¥rdcentral Berga		Absent	Present	Above or equals to 75	Present	5	Present	Compliant		Absent
129880	48-129880-Jan 11, 2016 12:00:00 AM	CDS group	Absent		Absent	Female		Present	Absent	Absent	Capio VÃ¥rdcentral Berga		Absent	Present	Above or equals to 75	Absent	3	Present	Compliant		Absent
130462	48-130462-Jan 11, 2016 12:00:00 AM	CDS group	Present		Absent	Male		Present	Absent	Absent	Capio VÃ¥rdcentral Berga		Present	Present	Between 65-74	Present	5	Present	Compliant		Absent
130740	48-130740-Jan 11, 2016 12:00:00 AM	CDS group	Present		Absent	Female		Present	Absent	Absent	Capio VÃ¥rdcentral Berga		Absent	Present	Above or equals to 75	Present	5	Present	Compliant		Absent
1314984	48-1314984-Jan 11, 2016 12:00:00 AM	CDS group	Present		Absent	Male		Present	Absent	Absent	Capio VÃ¥rdcentral Berga		Absent	Present	Between 65-74	Absent	2	Present	Compliant		Absent
132095	48-132095-Jan 11, 2016 12:00:00 AM	CDS group	Present		Absent	Female		Present	Absent	Absent	Capio VÃ¥rdcentral Berga		Absent	Present	Above or equals to 75	Absent	4	Present	Compliant		Absent
132653	48-132653-Jan 11, 2016 12:00:00 AM	CDS group	Present		Absent	Male		Present	Absent	Absent	Capio VÃ¥rdcentral Berga		Absent	Present	Above or equals to 75	Absent	3	Present	Compliant		Absent
132810	48-132810-Jan 11, 2016 12:00:00 AM	CDS group	Present		Absent	Male		Present	Absent	Absent	Capio VÃ¥rdcentral Berga		Present	Present	Above or equals to 75	Absent	5	Present	Compliant		Absent
133565	48-133565-Jan 11, 2016 12:00:00 AM	CDS group	Present		Absent	Female		Absent	Absent	Absent	Capio VÃ¥rdcentral Berga		Absent	Present	Above or equals to 75	Present	6	Present	Non compliant		Present
1339856	48-1339856-Jan 11, 2016 12:00:00 AM	CDS group	Present		Absent	Female		Present	Absent	Absent	Capio VÃ¥rdcentral Berga		Present	Present	Above or equals to 75	Present	7	Present	Compliant		Absent
1343320	48-1343320-Jan 11, 2016 12:00:00 AM	CDS group	Present		Absent	Male		Present	Absent	Absent	Capio VÃ¥rdcentral Berga		Absent	Present	Between 65-74	Absent	2	Present	Compliant		Absent
135547	48-135547-Jan 11, 2016 12:00:00 AM	CDS group	Present		Absent	Male		Absent	Absent	Absent	Capio VÃ¥rdcentral Berga		Present	Present	Under 65	Present	5	Present	Non compliant		Present
1367015	48-1367015-Jan 11, 2016 12:00:00 AM	CDS group	Present		Absent	Female		Absent	Absent	Absent	Capio VÃ¥rdcentral Berga		Absent	Present	Above or equals to 75	Present	5	Present	Non compliant		Absent
137855	48-137855-Jan 11, 2016 12:00:00 AM	CDS group	Present		Absent	Female		Absent	Absent	Absent	Capio VÃ¥rdcentral Berga		Absent	Present	Above or equals to 75	Absent	4	Present	Non compliant		Absent
1384530	48-1384530-Jan 11, 2016 12:00:00 AM	CDS group	Present		Absent	Male		Present	Absent	Absent	Capio VÃ¥rdcentral Berga		Absent	Present	Under 65	Absent	1	Present	Compliant		Absent
1390842	48-1390842-Jan 11, 2016 12:00:00 AM	CDS group	Present		Absent	Male		Present	Present	Absent	Capio VÃ¥rdcentral Berga		Absent	Present	Above or equals to 75	Absent	4	Present	Compliant		Absent
139506	48-139506-Jan 11, 2016 12:00:00 AM	CDS group	Present		Absent	Female		Present	Present	Absent	Capio VÃ¥rdcentral Berga		Present	Present	Above or equals to 75	Present	8	Present	Compliant		Absent
139857	48-139857-Jan 11, 2016 12:00:00 AM	CDS group	Present		Absent	Male		Present	Absent	Absent	Capio VÃ¥rdcentral Berga		Absent	Present	Above or equals to 75	Absent	3	Present	Compliant		Absent
140056	48-140056-Jan 11, 2016 12:00:00 AM	CDS group	Present		Absent	Male		Present	Present	Absent	Capio VÃ¥rdcentral Berga		Absent	Present	Above or equals to 75	Present	5	Present	Compliant		Absent
1403203	48-1403203-Jan 11, 2016 12:00:00 AM	CDS group	Present		Absent	Female		Present	Absent	Absent	Capio VÃ¥rdcentral Berga		Present	Present	Above or equals to 75	Present	7	Present	Compliant		Absent
1405379	48-1405379-Jan 11, 2016 12:00:00 AM	CDS group	Present		Absent	Male		Present	Absent	Absent	Capio VÃ¥rdcentral Berga		Absent	Present	Between 65-74	Absent	2	Present	Compliant		Absent
140859	48-140859-Jan 11, 2016 12:00:00 AM	CDS group	Present		Absent	Female		Present	Absent	Absent	Capio VÃ¥rdcentral Berga		Absent	Present	Above or equals to 75	Absent	4	Present	Compliant		Absent
141777	48-141777-Jan 11, 2016 12:00:00 AM	CDS group	Present		Absent	Male		Present	Present	Absent	Capio VÃ¥rdcentral Berga		Absent	Present	Above or equals to 75	Absent	5	Present	Compliant		Present
141842	48-141842-Jan 11, 2016 12:00:00 AM	CDS group	Present		Absent	Male		Present	Present	Absent	Capio VÃ¥rdcentral Berga		Present	Present	Above or equals to 75	Absent	6	Present	Compliant		Absent
142459	48-142459-Jan 11, 2016 12:00:00 AM	CDS group	Present		Absent	Male		Present	Present	Absent	Capio VÃ¥rdcentral Berga		Absent	Present	Above or equals to 75	Present	5	Present	Compliant		Absent
143203	48-143203-Jan 11, 2016 12:00:00 AM	CDS group	Present		Absent	Female		Present	Absent	Absent	Capio VÃ¥rdcentral Berga		Absent	Present	Above or equals to 75	Present	6	Present	Compliant		Present
1434701	48-1434701-Jan 11, 2016 12:00:00 AM	CDS group	Present		Absent	Male		Present	Absent	Absent	Capio VÃ¥rdcentral Berga		Absent	Present	Above or equals to 75	Absent	3	Present	Compliant		Absent
143790	48-143790-Jan 11, 2016 12:00:00 AM	CDS group	Absent		Absent	Female		Present	Present	Absent	Capio VÃ¥rdcentral Berga		Absent	Present	Between 65-74	Absent	3	Present	Compliant		Absent
144396	48-144396-Jan 11, 2016 12:00:00 AM	CDS group	Present		Absent	Male		Absent	Absent	Absent	Capio VÃ¥rdcentral Berga		Absent	Present	Above or equals to 75	Present	4	Present	Non compliant		Absent
145117	48-145117-Jan 11, 2016 12:00:00 AM	CDS group	Present		Absent	Female		Present	Absent	Absent	Capio VÃ¥rdcentral Berga		Absent	Present	Above or equals to 75	Absent	4	Present	Compliant		Absent
145951	48-145951-Jan 11, 2016 12:00:00 AM	CDS group	Present		Absent	Male		Present	Present	Absent	Capio VÃ¥rdcentral Berga		Absent	Present	Between 65-74	Absent	3	Present	Compliant		Absent
146420	48-146420-Jan 11, 2016 12:00:00 AM	CDS group	Absent		Absent	Male		Present	Absent	Absent	Capio VÃ¥rdcentral Berga		Absent	Present	Between 65-74	Absent	1	Present	Compliant		Absent
146773	48-146773-Jan 11, 2016 12:00:00 AM	CDS group	Present		Absent	Female		Absent	Present	Absent	Capio VÃ¥rdcentral Berga		Absent	Present	Between 65-74	Present	5	Present	Non compliant		Absent
148532	48-148532-Jan 11, 2016 12:00:00 AM	CDS group	Present		Absent	Female		Absent	Present	Absent	Capio VÃ¥rdcentral Berga		Absent	Present	Above or equals to 75	Absent	6	Present	Non compliant		Present
150755	48-150755-Jan 11, 2016 12:00:00 AM	CDS group	Present		Absent	Male		Absent	Absent	Absent	Capio VÃ¥rdcentral Berga		Absent	Present	Above or equals to 75	Present	4	Present	Non compliant		Absent
158203	48-158203-Jan 11, 2016 12:00:00 AM	CDS group	Absent		Absent	Female		Absent	Absent	Absent	Capio VÃ¥rdcentral Berga		Absent	Present	Above or equals to 75	Absent	3	Present	Non compliant		Absent
159202	48-159202-Jan 11, 2016 12:00:00 AM	CDS group	Present		Absent	Male		Absent	Present	Absent	Capio VÃ¥rdcentral Berga		Present	Present	Above or equals to 75	Present	7	Present	Non compliant		Absent
1633222	48-1633222-Jan 11, 2016 12:00:00 AM	CDS group	Absent		Absent	Male		Present	Absent	Absent	Capio VÃ¥rdcentral Berga		Absent	Present	Between 65-74	Absent	1	Present	Compliant		Absent
1633252	48-1633252-Jan 11, 2016 12:00:00 AM	CDS group	Present		Absent	Male		Absent	Absent	Absent	Capio VÃ¥rdcentral Berga		Present	Present	Under 65	Absent	3	Present	Non compliant		Absent
165744	48-165744-Jan 11, 2016 12:00:00 AM	CDS group	Present		Absent	Male		Absent	Absent	Absent	Capio VÃ¥rdcentral Berga		Absent	Present	Above or equals to 75	Absent	3	Present	Non compliant		Absent
166703	48-166703-Jan 11, 2016 12:00:00 AM	CDS group	Present		Absent	Male		Present	Present	Absent	Capio VÃ¥rdcentral Berga		Absent	Present	Between 65-74	Present	5	Present	Compliant		Present
16738	48-16738-Jan 11, 2016 12:00:00 AM	CDS group	Absent		Absent	Male		Absent	Absent	Absent	Capio VÃ¥rdcentral Berga		Absent	Present	Between 65-74	Absent	2	Present	Non compliant		Present
1689637	48-1689637-Jan 11, 2016 12:00:00 AM	CDS group	Present		Absent	Female		Absent	Absent	Absent	Capio VÃ¥rdcentral Berga		Absent	Present	Between 65-74	Absent	3	Present	Non compliant		Absent
17072	48-17072-Jan 11, 2016 12:00:00 AM	CDS group	Present		Absent	Male		Absent	Present	Absent	Capio VÃ¥rdcentral Berga		Absent	Present	Above or equals to 75	Absent	4	Present	Non compliant		Absent
17131617	48-17131617-Jan 11, 2016 12:00:00 AM	CDS group	Present		Absent	Male		Present	Absent	Absent	Capio VÃ¥rdcentral Berga		Absent	Present	Between 65-74	Absent	2	Present	Compliant		Absent
1760543	48-1760543-Jan 11, 2016 12:00:00 AM	CDS group	Absent		Absent	Male		Present	Absent	Absent	Capio VÃ¥rdcentral Berga		Absent	Present	Above or equals to 75	Absent	2	Present	Compliant		Absent
17695	48-17695-Jan 11, 2016 12:00:00 AM	CDS group	Absent		Absent	Male		Absent	Absent	Absent	Capio VÃ¥rdcentral Berga		Present	Present	Under 65	Absent	2	Present	Non compliant		Absent
17699	48-17699-Jan 11, 2016 12:00:00 AM	CDS group	Present		Absent	Female		Present	Absent	Absent	Capio VÃ¥rdcentral Berga		Present	Present	Above or equals to 75	Absent	6	Present	Compliant		Absent
177492	48-177492-Jan 11, 2016 12:00:00 AM	CDS group	Present		Absent	Male		Absent	Present	Absent	Capio VÃ¥rdcentral Berga		Absent	Present	Between 65-74	Absent	3	Present	Non compliant		Absent
1783942	48-1783942-Jan 11, 2016 12:00:00 AM	CDS group	Present		Absent	Male		Present	Absent	Absent	Capio VÃ¥rdcentral Berga		Absent	Present	Between 65-74	Absent	2	Present	Compliant		Absent
17988	48-17988-Jan 11, 2016 12:00:00 AM	CDS group	Present		Absent	Male		Present	Absent	Absent	Capio VÃ¥rdcentral Berga		Absent	Present	Between 65-74	Present	3	Present	Compliant		Absent
182433	48-182433-Jan 11, 2016 12:00:00 AM	CDS group	Present		Absent	Female		Present	Absent	Absent	Capio VÃ¥rdcentral Berga		Absent	Present	Above or equals to 75	Absent	5	Present	Compliant		Present
1828223	48-1828223-Jan 11, 2016 12:00:00 AM	CDS group	Absent		Absent	Male		Present	Absent	Absent	Capio VÃ¥rdcentral Berga		Absent	Present	Between 65-74	Absent	1	Present	Compliant		Absent
1829691	48-1829691-Jan 11, 2016 12:00:00 AM	CDS group	Present		Absent	Male		Absent	Absent	Absent	Capio VÃ¥rdcentral Berga		Absent	Present	Under 65	Absent	1	Present	Non compliant		Absent
185303	48-185303-Jan 11, 2016 12:00:00 AM	CDS group	Present		Absent	Male		Absent	Absent	Absent	Capio VÃ¥rdcentral Berga		Absent	Present	Above or equals to 75	Absent	3	Present	Non compliant		Absent
187615	48-187615-Jan 11, 2016 12:00:00 AM	CDS group	Present		Absent	Female		Present	Present	Absent	Capio VÃ¥rdcentral Berga		Absent	Present	Between 65-74	Absent	4	Present	Compliant		Absent
1921729	48-1921729-Jan 11, 2016 12:00:00 AM	CDS group	Absent		Absent	Male		Present	Absent	Absent	Capio VÃ¥rdcentral Berga		Present	Present	Under 65	Present	3	Present	Compliant		Absent
192383	48-192383-Jan 11, 2016 12:00:00 AM	CDS group	Present		Absent	Female		Present	Present	Absent	Capio VÃ¥rdcentral Berga		Absent	Present	Above or equals to 75	Present	6	Present	Compliant		Absent
193609	48-193609-Jan 11, 2016 12:00:00 AM	CDS group	Present		Absent	Female		Present	Absent	Absent	Capio VÃ¥rdcentral Berga		Present	Present	Above or equals to 75	Absent	6	Present	Compliant		Absent
19464	48-19464-Jan 11, 2016 12:00:00 AM	CDS group	Present		Absent	Female		Present	Absent	Absent	Capio VÃ¥rdcentral Berga		Absent	Present	Above or equals to 75	Present	5	Present	Compliant		Absent
19467	48-19467-Jan 11, 2016 12:00:00 AM	CDS group	Present		Absent	Female		Present	Present	Absent	Capio VÃ¥rdcentral Berga		Absent	Present	Above or equals to 75	Present	6	Present	Compliant		Absent
197415	48-197415-Jan 11, 2016 12:00:00 AM	CDS group	Present		Absent	Female		Absent	Present	Absent	Capio VÃ¥rdcentral Berga		Absent	Present	Between 65-74	Absent	4	Present	Non compliant		Absent
19861	48-19861-Jan 11, 2016 12:00:00 AM	CDS group	Present		Absent	Female		Present	Absent	Absent	Capio VÃ¥rdcentral Berga		Absent	Present	Above or equals to 75	Absent	4	Present	Compliant		Absent
199694	48-199694-Jan 11, 2016 12:00:00 AM	CDS group	Present		Absent	Female		Absent	Present	Absent	Capio VÃ¥rdcentral Berga		Absent	Present	Above or equals to 75	Present	6	Present	Non compliant		Absent
201363	48-201363-Jan 11, 2016 12:00:00 AM	CDS group	Present		Absent	Female		Present	Absent	Absent	Capio VÃ¥rdcentral Berga		Present	Present	Under 65	Absent	5	Present	Compliant		Present
203533	48-203533-Jan 11, 2016 12:00:00 AM	CDS group	Present		Absent	Female		Absent	Absent	Absent	Capio VÃ¥rdcentral Berga		Absent	Present	Under 65	Absent	2	Present	Non compliant		Absent
204337	48-204337-Jan 11, 2016 12:00:00 AM	CDS group	Present		Absent	Female		Absent	Present	Absent	Capio VÃ¥rdcentral Berga		Absent	Present	Above or equals to 75	Absent	5	Present	Non compliant		Absent
205117	48-205117-Jan 11, 2016 12:00:00 AM	CDS group	Present		Absent	Female		Present	Present	Absent	Capio VÃ¥rdcentral Berga		Absent	Present	Above or equals to 75	Absent	5	Present	Compliant		Absent
205210	48-205210-Jan 11, 2016 12:00:00 AM	CDS group	Present		Absent	Male		Present	Absent	Absent	Capio VÃ¥rdcentral Berga		Absent	Present	Above or equals to 75	Present	4	Present	Compliant		Absent
205355	48-205355-Jan 11, 2016 12:00:00 AM	CDS group	Present		Absent	Female		Present	Absent	Absent	Capio VÃ¥rdcentral Berga		Present	Present	Between 65-74	Present	6	Present	Compliant		Absent
205575	48-205575-Jan 11, 2016 12:00:00 AM	CDS group	Present		Absent	Male		Present	Absent	Absent	Capio VÃ¥rdcentral Berga		Present	Present	Between 65-74	Absent	5	Present	Compliant		Present
208273	48-208273-Jan 11, 2016 12:00:00 AM	CDS group	Present		Absent	Female		Absent	Absent	Absent	Capio VÃ¥rdcentral Berga		Present	Present	Above or equals to 75	Absent	6	Present	Non compliant		Absent
209344	48-209344-Jan 11, 2016 12:00:00 AM	CDS group	Present		Absent	Male		Present	Absent	Absent	Capio VÃ¥rdcentral Berga		Absent	Present	Between 65-74	Absent	2	Present	Compliant		Absent
209774	48-209774-Jan 11, 2016 12:00:00 AM	CDS group	Present		Absent	Female		Present	Present	Absent	Capio VÃ¥rdcentral Berga		Present	Present	Above or equals to 75	Present	8	Present	Compliant		Absent
210936	48-210936-Jan 11, 2016 12:00:00 AM	CDS group	Present		Absent	Male		Present	Present	Absent	Capio VÃ¥rdcentral Berga		Absent	Present	Above or equals to 75	Present	6	Present	Compliant		Present
21153	48-21153-Jan 11, 2016 12:00:00 AM	CDS group	Absent		Absent	Male		Present	Present	Absent	Capio VÃ¥rdcentral Berga		Absent	Present	Above or equals to 75	Present	4	Present	Compliant		Absent
212794	48-212794-Jan 11, 2016 12:00:00 AM	CDS group	Present		Absent	Male		Present	Present	Absent	Capio VÃ¥rdcentral Berga		Present	Present	Between 65-74	Absent	6	Present	Compliant		Present
2148065	48-2148065-Jan 11, 2016 12:00:00 AM	CDS group	Present		Absent	Female		Present	Absent	Absent	Capio VÃ¥rdcentral Berga		Absent	Present	Under 65	Absent	2	Present	Compliant		Absent
216984	48-216984-Jan 11, 2016 12:00:00 AM	CDS group	Present		Absent	Female		Absent	Absent	Absent	Capio VÃ¥rdcentral Berga		Absent	Present	Under 65	Absent	2	Present	Non compliant		Absent
22039	48-22039-Jan 11, 2016 12:00:00 AM	CDS group	Present		Absent	Female		Present	Present	Absent	Capio VÃ¥rdcentral Berga		Absent	Present	Above or equals to 75	Present	6	Present	Compliant		Absent
22255	48-22255-Jan 11, 2016 12:00:00 AM	CDS group	Present		Absent	Female		Absent	Absent	Absent	Capio VÃ¥rdcentral Berga		Absent	Present	Under 65	Present	3	Present	Non compliant		Absent
22300	48-22300-Jan 11, 2016 12:00:00 AM	CDS group	Present		Absent	Female		Present	Present	Absent	Capio VÃ¥rdcentral Berga		Absent	Present	Above or equals to 75	Present	7	Present	Compliant		Present
223048	48-223048-Jan 11, 2016 12:00:00 AM	CDS group	Present		Absent	Male		Present	Present	Absent	Capio VÃ¥rdcentral Berga		Absent	Present	Above or equals to 75	Present	5	Present	Compliant		Absent
224602	48-224602-Jan 11, 2016 12:00:00 AM	CDS group	Present		Absent	Female		Present	Present	Absent	Capio VÃ¥rdcentral Berga		Absent	Present	Between 65-74	Absent	5	Present	Compliant		Present
224770	48-224770-Jan 11, 2016 12:00:00 AM	CDS group	Present		Absent	Male		Present	Absent	Absent	Capio VÃ¥rdcentral Berga		Present	Present	Above or equals to 75	Present	6	Present	Compliant		Absent
227791	48-227791-Jan 11, 2016 12:00:00 AM	CDS group	Present		Absent	Male		Present	Present	Absent	Capio VÃ¥rdcentral Berga		Present	Present	Above or equals to 75	Absent	6	Present	Compliant		Absent
2281719	48-2281719-Jan 11, 2016 12:00:00 AM	CDS group	Present		Absent	Female		Present	Absent	Absent	Capio VÃ¥rdcentral Berga		Absent	Present	Between 65-74	Absent	4	Present	Compliant		Present
229277	48-229277-Jan 11, 2016 12:00:00 AM	CDS group	Present		Absent	Female		Present	Absent	Absent	Capio VÃ¥rdcentral Berga		Present	Present	Between 65-74	Absent	5	Present	Compliant		Absent
23008	48-23008-Jan 11, 2016 12:00:00 AM	CDS group	Present		Absent	Female		Present	Present	Absent	Capio VÃ¥rdcentral Berga		Absent	Present	Above or equals to 75	Present	6	Present	Compliant		Absent
23117	48-23117-Jan 11, 2016 12:00:00 AM	CDS group	Present		Absent	Male		Present	Present	Absent	Capio VÃ¥rdcentral Berga		Absent	Present	Above or equals to 75	Absent	4	Present	Compliant		Absent
232197	48-232197-Jan 11, 2016 12:00:00 AM	CDS group	Present		Absent	Male		Absent	Absent	Absent	Capio VÃ¥rdcentral Berga		Present	Present	Under 65	Present	4	Present	Non compliant		Absent
232709	48-232709-Jan 11, 2016 12:00:00 AM	CDS group	Present		Absent	Male		Present	Absent	Absent	Capio VÃ¥rdcentral Berga		Absent	Present	Above or equals to 75	Absent	3	Present	Compliant		Absent
23342	48-23342-Jan 11, 2016 12:00:00 AM	CDS group	Present		Absent	Male		Present	Present	Absent	Capio VÃ¥rdcentral Berga		Absent	Present	Above or equals to 75	Present	6	Present	Compliant		Present
233961	48-233961-Jan 11, 2016 12:00:00 AM	CDS group	Present		Absent	Female		Present	Absent	Absent	Capio VÃ¥rdcentral Berga		Present	Present	Above or equals to 75	Present	8	Present	Compliant		Present
234597	48-234597-Jan 11, 2016 12:00:00 AM	CDS group	Present		Absent	Male		Present	Absent	Absent	Capio VÃ¥rdcentral Berga		Absent	Present	Above or equals to 75	Absent	3	Present	Compliant		Absent
235085	48-235085-Jan 11, 2016 12:00:00 AM	CDS group	Present		Absent	Male		Absent	Absent	Absent	Capio VÃ¥rdcentral Berga		Present	Present	Above or equals to 75	Present	6	Present	Non compliant		Absent
235647	48-235647-Jan 11, 2016 12:00:00 AM	CDS group	Present		Absent	Female		Present	Present	Absent	Capio VÃ¥rdcentral Berga		Absent	Present	Above or equals to 75	Present	6	Present	Compliant		Absent
23661	48-23661-Jan 11, 2016 12:00:00 AM	CDS group	Present		Absent	Male		Absent	Present	Absent	Capio VÃ¥rdcentral Berga		Absent	Present	Above or equals to 75	Absent	4	Present	Non compliant		Absent
2373259	48-2373259-Jan 11, 2016 12:00:00 AM	CDS group	Present		Absent	Male		Present	Absent	Absent	Capio VÃ¥rdcentral Berga		Absent	Present	Under 65	Absent	1	Present	Compliant		Absent
2375364	48-2375364-Jan 11, 2016 12:00:00 AM	CDS group	Absent		Absent	Female		Absent	Absent	Absent	Capio VÃ¥rdcentral Berga		Absent	Present	Between 65-74	Present	3	Present	Non compliant		Absent
239601	48-239601-Jan 11, 2016 12:00:00 AM	CDS group	Present		Absent	Female		Absent	Present	Absent	Capio VÃ¥rdcentral Berga		Present	Present	Above or equals to 75	Present	9	Present	Non compliant		Present
241702	48-241702-Jan 11, 2016 12:00:00 AM	CDS group	Present		Absent	Male		Present	Absent	Absent	Capio VÃ¥rdcentral Berga		Absent	Present	Between 65-74	Present	3	Present	Compliant		Absent
244883	48-244883-Jan 11, 2016 12:00:00 AM	CDS group	Present		Absent	Female		Absent	Absent	Absent	Capio VÃ¥rdcentral Berga		Absent	Present	Above or equals to 75	Absent	4	Present	Non compliant		Absent
245752	48-245752-Jan 11, 2016 12:00:00 AM	CDS group	Present		Absent	Female		Present	Present	Absent	Capio VÃ¥rdcentral Berga		Present	Present	Above or equals to 75	Absent	7	Present	Compliant		Absent
245769	48-245769-Jan 11, 2016 12:00:00 AM	CDS group	Present		Absent	Male		Absent	Present	Absent	Capio VÃ¥rdcentral Berga		Absent	Present	Above or equals to 75	Present	5	Present	Non compliant		Absent
248084	48-248084-Jan 11, 2016 12:00:00 AM	CDS group	Present		Absent	Female		Present	Absent	Absent	Capio VÃ¥rdcentral Berga		Absent	Present	Above or equals to 75	Absent	4	Present	Compliant		Absent
248210	48-248210-Jan 11, 2016 12:00:00 AM	CDS group	Present		Absent	Female		Present	Present	Absent	Capio VÃ¥rdcentral Berga		Present	Present	Above or equals to 75	Absent	7	Present	Compliant		Absent
248312	48-248312-Jan 11, 2016 12:00:00 AM	CDS group	Present		Absent	Female		Present	Present	Absent	Capio VÃ¥rdcentral Berga		Present	Present	Above or equals to 75	Absent	8	Present	Compliant		Present
248840	48-248840-Jan 11, 2016 12:00:00 AM	CDS group	Present		Absent	Female		Present	Present	Absent	Capio VÃ¥rdcentral Berga		Present	Present	Above or equals to 75	Present	8	Present	Compliant		Absent
251313	48-251313-Jan 11, 2016 12:00:00 AM	CDS group	Present		Absent	Female		Present	Absent	Absent	Capio VÃ¥rdcentral Berga		Absent	Present	Above or equals to 75	Absent	4	Present	Compliant		Absent
258859	48-258859-Jan 11, 2016 12:00:00 AM	CDS group	Present		Absent	Male		Present	Absent	Absent	Capio VÃ¥rdcentral Berga		Absent	Present	Above or equals to 75	Present	4	Present	Compliant		Absent
26341	48-26341-Jan 11, 2016 12:00:00 AM	CDS group	Present		Absent	Male		Present	Absent	Absent	Capio VÃ¥rdcentral Berga		Absent	Present	Between 65-74	Absent	2	Present	Compliant		Absent
26413	48-26413-Jan 11, 2016 12:00:00 AM	CDS group	Present		Absent	Male		Present	Absent	Absent	Capio VÃ¥rdcentral Berga		Absent	Present	Above or equals to 75	Absent	3	Present	Compliant		Absent
2643759	48-2643759-Jan 11, 2016 12:00:00 AM	CDS group	Present		Absent	Female		Present	Absent	Absent	Capio VÃ¥rdcentral Berga		Absent	Present	Between 65-74	Present	4	Present	Compliant		Absent
264581	48-264581-Jan 11, 2016 12:00:00 AM	CDS group	Present		Absent	Male		Absent	Present	Absent	Capio VÃ¥rdcentral Berga		Present	Present	Between 65-74	Absent	5	Present	Non compliant		Absent
266308	48-266308-Jan 11, 2016 12:00:00 AM	CDS group	Present		Absent	Male		Absent	Present	Absent	Capio VÃ¥rdcentral Berga		Absent	Present	Above or equals to 75	Absent	5	Present	Non compliant		Present
267270	48-267270-Jan 11, 2016 12:00:00 AM	CDS group	Present		Absent	Female		Absent	Absent	Absent	Capio VÃ¥rdcentral Berga		Absent	Present	Above or equals to 75	Present	5	Present	Non compliant		Absent
268324	48-268324-Jan 11, 2016 12:00:00 AM	CDS group	Present		Absent	Female		Present	Absent	Absent	Capio VÃ¥rdcentral Berga		Present	Present	Above or equals to 75	Present	8	Present	Compliant		Present
27029	48-27029-Jan 11, 2016 12:00:00 AM	CDS group	Present		Absent	Male		Present	Present	Absent	Capio VÃ¥rdcentral Berga		Present	Present	Above or equals to 75	Present	7	Present	Compliant		Absent
27048	48-27048-Jan 11, 2016 12:00:00 AM	CDS group	Present		Absent	Female		Present	Present	Absent	Capio VÃ¥rdcentral Berga		Present	Present	Above or equals to 75	Absent	8	Present	Compliant		Present
274624	48-274624-Jan 11, 2016 12:00:00 AM	CDS group	Present		Absent	Female		Present	Absent	Absent	Capio VÃ¥rdcentral Berga		Absent	Present	Above or equals to 75	Absent	4	Present	Compliant		Absent
275434	48-275434-Jan 11, 2016 12:00:00 AM	CDS group	Present		Absent	Male		Absent	Absent	Absent	Capio VÃ¥rdcentral Berga		Absent	Present	Above or equals to 75	Absent	4	Present	Non compliant		Present
275612	48-275612-Jan 11, 2016 12:00:00 AM	CDS group	Absent		Absent	Male		Present	Absent	Absent	Capio VÃ¥rdcentral Berga		Absent	Present	Above or equals to 75	Absent	2	Present	Compliant		Absent
276668	48-276668-Jan 11, 2016 12:00:00 AM	CDS group	Present		Absent	Male		Absent	Present	Absent	Capio VÃ¥rdcentral Berga		Absent	Present	Under 65	Absent	2	Present	Non compliant		Absent
277016	48-277016-Jan 11, 2016 12:00:00 AM	CDS group	Absent		Absent	Male		Present	Absent	Absent	Capio VÃ¥rdcentral Berga		Absent	Present	Above or equals to 75	Absent	2	Present	Compliant		Absent
277240	48-277240-Jan 11, 2016 12:00:00 AM	CDS group	Present		Absent	Female		Present	Present	Absent	Capio VÃ¥rdcentral Berga		Absent	Present	Above or equals to 75	Present	7	Present	Compliant		Present
277491	48-277491-Jan 11, 2016 12:00:00 AM	CDS group	Present		Absent	Female		Present	Present	Absent	Capio VÃ¥rdcentral Berga		Absent	Present	Above or equals to 75	Present	6	Present	Compliant		Absent
277815	48-277815-Jan 11, 2016 12:00:00 AM	CDS group	Present		Absent	Male		Present	Absent	Absent	Capio VÃ¥rdcentral Berga		Absent	Present	Above or equals to 75	Absent	3	Present	Compliant		Absent
278460	48-278460-Jan 11, 2016 12:00:00 AM	CDS group	Present		Absent	Female		Present	Absent	Absent	Capio VÃ¥rdcentral Berga		Absent	Present	Between 65-74	Absent	3	Present	Compliant		Absent
279123	48-279123-Jan 11, 2016 12:00:00 AM	CDS group	Present		Absent	Male		Absent	Present	Absent	Capio VÃ¥rdcentral Berga		Absent	Present	Above or equals to 75	Absent	4	Present	Non compliant		Absent
2792194	48-2792194-Jan 11, 2016 12:00:00 AM	CDS group	Absent		Absent	Male		Absent	Present	Absent	Capio VÃ¥rdcentral Berga		Absent	Present	Above or equals to 75	Absent	4	Present	Non compliant		Present
279683	48-279683-Jan 11, 2016 12:00:00 AM	CDS group	Present		Absent	Male		Present	Present	Absent	Capio VÃ¥rdcentral Berga		Absent	Present	Above or equals to 75	Present	5	Present	Compliant		Absent
294549	48-294549-Jan 11, 2016 12:00:00 AM	CDS group	Absent		Absent	Male		Absent	Absent	Absent	Capio VÃ¥rdcentral Berga		Absent	Present	Above or equals to 75	Absent	2	Present	Non compliant		Absent
295784	48-295784-Jan 11, 2016 12:00:00 AM	CDS group	Present		Absent	Male		Present	Present	Absent	Capio VÃ¥rdcentral Berga		Absent	Present	Above or equals to 75	Absent	4	Present	Compliant		Absent
29688	48-29688-Jan 11, 2016 12:00:00 AM	CDS group	Absent		Absent	Female		Absent	Absent	Absent	Capio VÃ¥rdcentral Berga		Absent	Present	Between 65-74	Absent	2	Present	Non compliant		Absent
298282	48-298282-Jan 11, 2016 12:00:00 AM	CDS group	Present		Absent	Male		Present	Absent	Absent	Capio VÃ¥rdcentral Berga		Absent	Present	Above or equals to 75	Absent	3	Present	Compliant		Absent
29886	48-29886-Jan 11, 2016 12:00:00 AM	CDS group	Absent		Absent	Male		Absent	Absent	Absent	Capio VÃ¥rdcentral Berga		Absent	Present	Between 65-74	Absent	1	Present	Non compliant		Absent
300204	48-300204-Jan 11, 2016 12:00:00 AM	CDS group	Present		Absent	Female		Absent	Present	Absent	Capio VÃ¥rdcentral Berga		Present	Present	Above or equals to 75	Absent	8	Present	Non compliant		Present
302501	48-302501-Jan 11, 2016 12:00:00 AM	CDS group	Present		Absent	Male		Absent	Present	Absent	Capio VÃ¥rdcentral Berga		Absent	Present	Between 65-74	Present	5	Present	Non compliant		Present
304237	48-304237-Jan 11, 2016 12:00:00 AM	CDS group	Present		Absent	Male		Present	Absent	Absent	Capio VÃ¥rdcentral Berga		Absent	Present	Above or equals to 75	Absent	3	Present	Compliant		Absent
306517	48-306517-Jan 11, 2016 12:00:00 AM	CDS group	Absent		Absent	Female		Absent	Present	Absent	Capio VÃ¥rdcentral Berga		Absent	Present	Above or equals to 75	Absent	4	Present	Non compliant		Absent
307549	48-307549-Jan 11, 2016 12:00:00 AM	CDS group	Present		Absent	Male		Absent	Present	Absent	Capio VÃ¥rdcentral Berga		Absent	Present	Above or equals to 75	Present	6	Present	Non compliant		Present
30771	48-30771-Jan 11, 2016 12:00:00 AM	CDS group	Present		Absent	Female		Present	Present	Absent	Capio VÃ¥rdcentral Berga		Present	Present	Under 65	Absent	6	Present	Compliant		Present
308925	48-308925-Jan 11, 2016 12:00:00 AM	CDS group	Present		Absent	Female		Present	Absent	Absent	Capio VÃ¥rdcentral Berga		Present	Present	Above or equals to 75	Absent	6	Present	Compliant		Absent
314233	48-314233-Jan 11, 2016 12:00:00 AM	CDS group	Absent		Absent	Male		Present	Absent	Absent	Capio VÃ¥rdcentral Berga		Absent	Present	Between 65-74	Absent	1	Present	Compliant		Absent
317348	48-317348-Jan 11, 2016 12:00:00 AM	CDS group	Present		Absent	Female		Present	Absent	Absent	Capio VÃ¥rdcentral Berga		Absent	Present	Above or equals to 75	Present	5	Present	Compliant		Absent
319477	48-319477-Jan 11, 2016 12:00:00 AM	CDS group	Present		Absent	Male		Present	Present	Absent	Capio VÃ¥rdcentral Berga		Absent	Present	Above or equals to 75	Absent	4	Present	Compliant		Absent
320322	48-320322-Jan 11, 2016 12:00:00 AM	CDS group	Present		Absent	Female		Present	Absent	Absent	Capio VÃ¥rdcentral Berga		Absent	Present	Between 65-74	Absent	3	Present	Compliant		Absent
323264	48-323264-Jan 11, 2016 12:00:00 AM	CDS group	Present		Absent	Male		Present	Absent	Absent	Capio VÃ¥rdcentral Berga		Absent	Present	Between 65-74	Present	3	Present	Compliant		Absent
323605	48-323605-Jan 11, 2016 12:00:00 AM	CDS group	Present		Absent	Male		Present	Absent	Absent	Capio VÃ¥rdcentral Berga		Present	Present	Between 65-74	Present	5	Present	Compliant		Absent
324129	48-324129-Jan 11, 2016 12:00:00 AM	CDS group	Absent		Absent	Female		Absent	Present	Absent	Capio VÃ¥rdcentral Berga		Absent	Present	Above or equals to 75	Present	5	Present	Non compliant		Absent
32443	48-32443-Jan 11, 2016 12:00:00 AM	CDS group	Present		Absent	Male		Present	Present	Absent	Capio VÃ¥rdcentral Berga		Present	Present	Above or equals to 75	Absent	7	Present	Compliant		Present
325149	48-325149-Jan 11, 2016 12:00:00 AM	CDS group	Present		Absent	Male		Absent	Present	Absent	Capio VÃ¥rdcentral Berga		Absent	Present	Above or equals to 75	Absent	4	Present	Non compliant		Absent
325821	48-325821-Jan 11, 2016 12:00:00 AM	CDS group	Absent		Absent	Male		Present	Absent	Absent	Capio VÃ¥rdcentral Berga		Absent	Present	Above or equals to 75	Absent	3	Present	Compliant		Present
327357	48-327357-Jan 11, 2016 12:00:00 AM	CDS group	Present		Absent	Male		Present	Absent	Absent	Capio VÃ¥rdcentral Berga		Present	Present	Above or equals to 75	Absent	5	Present	Compliant		Absent
330532	48-330532-Jan 11, 2016 12:00:00 AM	CDS group	Present		Absent	Female		Absent	Present	Absent	Capio VÃ¥rdcentral Berga		Absent	Present	Above or equals to 75	Present	6	Present	Non compliant		Absent
330570	48-330570-Jan 11, 2016 12:00:00 AM	CDS group	Present		Absent	Female		Absent	Absent	Absent	Capio VÃ¥rdcentral Berga		Absent	Present	Above or equals to 75	Absent	5	Present	Non compliant		Present
333049	48-333049-Jan 11, 2016 12:00:00 AM	CDS group	Present		Absent	Female		Present	Present	Absent	Capio VÃ¥rdcentral Berga		Present	Present	Above or equals to 75	Present	8	Present	Compliant		Absent
337270	48-337270-Jan 11, 2016 12:00:00 AM	CDS group	Present		Absent	Male		Present	Absent	Absent	Capio VÃ¥rdcentral Berga		Absent	Present	Between 65-74	Absent	3	Present	Compliant		Present
340648	48-340648-Jan 11, 2016 12:00:00 AM	CDS group	Present		Absent	Female		Absent	Present	Absent	Capio VÃ¥rdcentral Berga		Absent	Present	Above or equals to 75	Absent	6	Present	Non compliant		Present
343279	48-343279-Jan 11, 2016 12:00:00 AM	CDS group	Present		Absent	Female		Present	Present	Absent	Capio VÃ¥rdcentral Berga		Present	Present	Above or equals to 75	Present	8	Present	Compliant		Absent
34667	48-34667-Jan 11, 2016 12:00:00 AM	CDS group	Present		Absent	Male		Present	Present	Absent	Capio VÃ¥rdcentral Berga		Absent	Present	Above or equals to 75	Present	5	Present	Compliant		Absent
349729	48-349729-Jan 11, 2016 12:00:00 AM	CDS group	Present		Absent	Male		Present	Present	Absent	Capio VÃ¥rdcentral Berga		Absent	Present	Above or equals to 75	Present	5	Present	Compliant		Absent
349909	48-349909-Jan 11, 2016 12:00:00 AM	CDS group	Absent		Absent	Female		Present	Present	Absent	Capio VÃ¥rdcentral Berga		Absent	Present	Above or equals to 75	Present	5	Present	Compliant		Absent
351579	48-351579-Jan 11, 2016 12:00:00 AM	CDS group	Present		Absent	Male		Absent	Absent	Absent	Capio VÃ¥rdcentral Berga		Absent	Present	Between 65-74	Absent	2	Present	Non compliant		Absent
352000	48-352000-Jan 11, 2016 12:00:00 AM	CDS group	Absent		Absent	Female		Absent	Absent	Absent	Capio VÃ¥rdcentral Berga		Absent	Present	Above or equals to 75	Absent	3	Present	Non compliant		Absent
352251	48-352251-Jan 11, 2016 12:00:00 AM	CDS group	Present		Absent	Male		Absent	Present	Absent	Capio VÃ¥rdcentral Berga		Absent	Present	Above or equals to 75	Absent	5	Present	Non compliant		Present
352654	48-352654-Jan 11, 2016 12:00:00 AM	CDS group	Present		Absent	Male		Present	Present	Absent	Capio VÃ¥rdcentral Berga		Absent	Present	Between 65-74	Present	5	Present	Compliant		Present
35352	48-35352-Jan 11, 2016 12:00:00 AM	CDS group	Absent		Absent	Male		Present	Present	Absent	Capio VÃ¥rdcentral Berga		Absent	Present	Above or equals to 75	Absent	3	Present	Compliant		Absent
354458	48-354458-Jan 11, 2016 12:00:00 AM	CDS group	Present		Absent	Female		Present	Absent	Absent	Capio VÃ¥rdcentral Berga		Absent	Present	Above or equals to 75	Present	6	Present	Compliant		Present
354925	48-354925-Jan 11, 2016 12:00:00 AM	CDS group	Present		Absent	Female		Present	Absent	Absent	Capio VÃ¥rdcentral Berga		Absent	Present	Above or equals to 75	Absent	4	Present	Compliant		Absent
355798	48-355798-Jan 11, 2016 12:00:00 AM	CDS group	Present		Absent	Male		Present	Present	Absent	Capio VÃ¥rdcentral Berga		Present	Present	Between 65-74	Absent	6	Present	Compliant		Present
356475	48-356475-Jan 11, 2016 12:00:00 AM	CDS group	Present		Absent	Female		Present	Absent	Absent	Capio VÃ¥rdcentral Berga		Absent	Present	Between 65-74	Absent	4	Present	Compliant		Present
357498	48-357498-Jan 11, 2016 12:00:00 AM	CDS group	Present		Absent	Female		Present	Present	Absent	Capio VÃ¥rdcentral Berga		Absent	Present	Above or equals to 75	Present	6	Present	Compliant		Absent
357568	48-357568-Jan 11, 2016 12:00:00 AM	CDS group	Present		Absent	Female		Absent	Present	Absent	Capio VÃ¥rdcentral Berga		Absent	Present	Above or equals to 75	Absent	5	Present	Non compliant		Absent
358594	48-358594-Jan 11, 2016 12:00:00 AM	CDS group	Present		Absent	Male		Present	Present	Absent	Capio VÃ¥rdcentral Berga		Absent	Present	Above or equals to 75	Present	5	Present	Compliant		Absent
358919	48-358919-Jan 11, 2016 12:00:00 AM	CDS group	Present		Absent	Male		Present	Present	Absent	Capio VÃ¥rdcentral Berga		Present	Present	Between 65-74	Absent	5	Present	Compliant		Absent
361118	48-361118-Jan 11, 2016 12:00:00 AM	CDS group	Present		Absent	Male		Present	Absent	Absent	Capio VÃ¥rdcentral Berga		Absent	Present	Above or equals to 75	Absent	3	Present	Compliant		Absent
36672	48-36672-Jan 11, 2016 12:00:00 AM	CDS group	Present		Absent	Female		Present	Present	Absent	Capio VÃ¥rdcentral Berga		Absent	Present	Above or equals to 75	Present	6	Present	Compliant		Absent
366755	48-366755-Jan 11, 2016 12:00:00 AM	CDS group	Present		Absent	Female		Absent	Present	Absent	Capio VÃ¥rdcentral Berga		Present	Present	Above or equals to 75	Present	8	Present	Non compliant		Absent
367607	48-367607-Jan 11, 2016 12:00:00 AM	CDS group	Present		Absent	Male		Present	Present	Absent	Capio VÃ¥rdcentral Berga		Present	Present	Above or equals to 75	Absent	7	Present	Compliant		Present
368306	48-368306-Jan 11, 2016 12:00:00 AM	CDS group	Present		Absent	Male		Present	Present	Absent	Capio VÃ¥rdcentral Berga		Absent	Present	Above or equals to 75	Present	6	Present	Compliant		Present
371132	48-371132-Jan 11, 2016 12:00:00 AM	CDS group	Present		Absent	Female		Present	Present	Absent	Capio VÃ¥rdcentral Berga		Absent	Present	Above or equals to 75	Present	7	Present	Compliant		Present
372650	48-372650-Jan 11, 2016 12:00:00 AM	CDS group	Present		Absent	Male		Absent	Present	Absent	Capio VÃ¥rdcentral Berga		Absent	Present	Above or equals to 75	Present	5	Present	Non compliant		Absent
37271	48-37271-Jan 11, 2016 12:00:00 AM	CDS group	Present		Absent	Female		Present	Present	Absent	Capio VÃ¥rdcentral Berga		Absent	Present	Above or equals to 75	Present	7	Present	Compliant		Present
373436	48-373436-Jan 11, 2016 12:00:00 AM	CDS group	Present		Absent	Female		Present	Absent	Absent	Capio VÃ¥rdcentral Berga		Absent	Present	Between 65-74	Absent	3	Present	Compliant		Absent
374668	48-374668-Jan 11, 2016 12:00:00 AM	CDS group	Present		Absent	Female		Present	Present	Absent	Capio VÃ¥rdcentral Berga		Present	Present	Above or equals to 75	Absent	7	Present	Compliant		Absent
376467	48-376467-Jan 11, 2016 12:00:00 AM	CDS group	Present		Absent	Male		Absent	Absent	Absent	Capio VÃ¥rdcentral Berga		Absent	Present	Above or equals to 75	Present	4	Present	Non compliant		Absent
382515	48-382515-Jan 11, 2016 12:00:00 AM	CDS group	Present		Absent	Male		Present	Present	Absent	Capio VÃ¥rdcentral Berga		Absent	Present	Above or equals to 75	Absent	5	Present	Compliant		Present
38295	48-38295-Jan 11, 2016 12:00:00 AM	CDS group	Present		Absent	Male		Present	Present	Absent	Capio VÃ¥rdcentral Berga		Absent	Present	Above or equals to 75	Present	6	Present	Compliant		Present
385275	48-385275-Jan 11, 2016 12:00:00 AM	CDS group	Present		Absent	Female		Present	Absent	Absent	Capio VÃ¥rdcentral Berga		Absent	Present	Above or equals to 75	Absent	5	Present	Compliant		Present
390130	48-390130-Jan 11, 2016 12:00:00 AM	CDS group	Present		Absent	Male		Present	Absent	Absent	Capio VÃ¥rdcentral Berga		Absent	Present	Above or equals to 75	Absent	3	Present	Compliant		Absent
391537	48-391537-Jan 11, 2016 12:00:00 AM	CDS group	Present		Absent	Female		Present	Absent	Absent	Capio VÃ¥rdcentral Berga		Present	Present	Above or equals to 75	Present	7	Present	Compliant		Absent
393662	48-393662-Jan 11, 2016 12:00:00 AM	CDS group	Present		Absent	Female		Absent	Present	Absent	Capio VÃ¥rdcentral Berga		Present	Present	Above or equals to 75	Present	9	Present	Non compliant		Present
393927	48-393927-Jan 11, 2016 12:00:00 AM	CDS group	Absent		Absent	Male		Present	Absent	Absent	Capio VÃ¥rdcentral Berga		Absent	Present	Above or equals to 75	Absent	3	Present	Compliant		Present
394257	48-394257-Jan 11, 2016 12:00:00 AM	CDS group	Present		Absent	Male		Present	Present	Absent	Capio VÃ¥rdcentral Berga		Absent	Present	Above or equals to 75	Present	6	Present	Compliant		Present
396951	48-396951-Jan 11, 2016 12:00:00 AM	CDS group	Present		Absent	Male		Present	Absent	Absent	Capio VÃ¥rdcentral Berga		Absent	Present	Above or equals to 75	Present	4	Present	Compliant		Absent
39794	48-39794-Jan 11, 2016 12:00:00 AM	CDS group	Absent		Absent	Male		Present	Present	Absent	Capio VÃ¥rdcentral Berga		Absent	Present	Under 65	Present	2	Present	Compliant		Absent
398085	48-398085-Jan 11, 2016 12:00:00 AM	CDS group	Present		Absent	Male		Present	Present	Absent	Capio VÃ¥rdcentral Berga		Present	Present	Above or equals to 75	Present	8	Present	Compliant		Present
399788	48-399788-Jan 11, 2016 12:00:00 AM	CDS group	Absent		Absent	Male		Absent	Absent	Absent	Capio VÃ¥rdcentral Berga		Absent	Present	Between 65-74	Absent	1	Present	Non compliant		Absent
40039	48-40039-Jan 11, 2016 12:00:00 AM	CDS group	Present		Absent	Female		Present	Present	Absent	Capio VÃ¥rdcentral Berga		Present	Present	Under 65	Absent	5	Present	Compliant		Absent
405440	48-405440-Jan 11, 2016 12:00:00 AM	CDS group	Present		Absent	Male		Present	Absent	Absent	Capio VÃ¥rdcentral Berga		Absent	Present	Above or equals to 75	Absent	3	Present	Compliant		Absent
409151	48-409151-Jan 11, 2016 12:00:00 AM	CDS group	Present		Absent	Female		Present	Present	Absent	Capio VÃ¥rdcentral Berga		Absent	Present	Above or equals to 75	Absent	5	Present	Compliant		Absent
41442	48-41442-Jan 11, 2016 12:00:00 AM	CDS group	Present		Absent	Female		Present	Present	Absent	Capio VÃ¥rdcentral Berga		Absent	Present	Between 65-74	Absent	4	Present	Compliant		Absent
416797	48-416797-Jan 11, 2016 12:00:00 AM	CDS group	Absent		Absent	Male		Absent	Absent	Absent	Capio VÃ¥rdcentral Berga		Absent	Present	Between 65-74	Absent	1	Present	Non compliant		Absent
416943	48-416943-Jan 11, 2016 12:00:00 AM	CDS group	Present		Absent	Female		Present	Present	Absent	Capio VÃ¥rdcentral Berga		Absent	Present	Above or equals to 75	Absent	5	Present	Compliant		Absent
417081	48-417081-Jan 11, 2016 12:00:00 AM	CDS group	Absent		Absent	Male		Absent	Absent	Absent	Capio VÃ¥rdcentral Berga		Absent	Present	Above or equals to 75	Absent	2	Present	Non compliant		Absent
41815	48-41815-Jan 11, 2016 12:00:00 AM	CDS group	Present		Absent	Male		Present	Absent	Absent	Capio VÃ¥rdcentral Berga		Absent	Present	Above or equals to 75	Absent	4	Present	Compliant		Present
41968	48-41968-Jan 11, 2016 12:00:00 AM	CDS group	Present		Absent	Female		Present	Absent	Absent	Capio VÃ¥rdcentral Berga		Present	Present	Above or equals to 75	Absent	7	Present	Compliant		Present
420206	48-420206-Jan 11, 2016 12:00:00 AM	CDS group	Present		Absent	Male		Present	Present	Absent	Capio VÃ¥rdcentral Berga		Absent	Present	Above or equals to 75	Present	6	Present	Compliant		Present
421040	48-421040-Jan 11, 2016 12:00:00 AM	CDS group	Present		Absent	Female		Absent	Present	Absent	Capio VÃ¥rdcentral Berga		Absent	Present	Above or equals to 75	Present	6	Present	Non compliant		Absent
421449	48-421449-Jan 11, 2016 12:00:00 AM	CDS group	Present		Absent	Male		Absent	Absent	Absent	Capio VÃ¥rdcentral Berga		Absent	Present	Above or equals to 75	Present	4	Present	Non compliant		Absent
423389	48-423389-Jan 11, 2016 12:00:00 AM	CDS group	Present		Absent	Female		Present	Absent	Absent	Capio VÃ¥rdcentral Berga		Absent	Present	Above or equals to 75	Absent	4	Present	Compliant		Absent
424657	48-424657-Jan 11, 2016 12:00:00 AM	CDS group	Present		Absent	Male		Present	Present	Absent	Capio VÃ¥rdcentral Berga		Present	Present	Above or equals to 75	Absent	6	Present	Compliant		Absent	Absent
426442	48-426442-Jan 11, 2016 12:00:00 AM	CDS group	Present		Absent	Male		Present	Present	Absent	Capio VÃ¥rdcentral Berga		Present	Present	Above or equals to 75	Absent	6	Present	Compliant		Absent
427069	48-427069-Jan 11, 2016 12:00:00 AM	CDS group	Present		Absent	Female		Present	Present	Absent	Capio VÃ¥rdcentral Berga		Absent	Present	Above or equals to 75	Present	6	Present	Compliant		Absent
430003	48-430003-Jan 11, 2016 12:00:00 AM	CDS group	Present		Absent	Male		Present	Absent	Absent	Capio VÃ¥rdcentral Berga		Absent	Present	Above or equals to 75	Absent	4	Present	Compliant		Present
433742	48-433742-Jan 11, 2016 12:00:00 AM	CDS group	Present		Absent	Male		Absent	Absent	Absent	Capio VÃ¥rdcentral Berga		Present	Present	Between 65-74	Absent	4	Present	Non compliant		Absent
434518	48-434518-Jan 11, 2016 12:00:00 AM	CDS group	Present		Absent	Female		Present	Present	Absent	Capio VÃ¥rdcentral Berga		Absent	Present	Above or equals to 75	Present	7	Present	Compliant		Present
436377	48-436377-Jan 11, 2016 12:00:00 AM	CDS group	Present		Absent	Male		Present	Absent	Absent	Capio VÃ¥rdcentral Berga		Present	Present	Above or equals to 75	Present	7	Present	Compliant		Present
43780	48-43780-Jan 11, 2016 12:00:00 AM	CDS group	Present		Absent	Male		Absent	Absent	Absent	Capio VÃ¥rdcentral Berga		Absent	Present	Above or equals to 75	Present	5	Present	Non compliant		Present
44000	48-44000-Jan 11, 2016 12:00:00 AM	CDS group	Present		Absent	Male		Present	Absent	Absent	Capio VÃ¥rdcentral Berga		Absent	Present	Above or equals to 75	Absent	4	Present	Compliant		Present
440360	48-440360-Jan 11, 2016 12:00:00 AM	CDS group	Absent		Absent	Female		Present	Absent	Absent	Capio VÃ¥rdcentral Berga		Absent	Present	Between 65-74	Absent	2	Present	Compliant		Absent
441539	48-441539-Jan 11, 2016 12:00:00 AM	CDS group	Absent		Absent	Male		Absent	Absent	Absent	Capio VÃ¥rdcentral Berga		Absent	Present	Above or equals to 75	Absent	2	Present	Non compliant		Absent
442129	48-442129-Jan 11, 2016 12:00:00 AM	CDS group	Present		Absent	Male		Present	Present	Absent	Capio VÃ¥rdcentral Berga		Absent	Present	Above or equals to 75	Absent	4	Present	Compliant		Absent
4464046	48-4464046-Jan 11, 2016 12:00:00 AM	CDS group	Present		Absent	Male		Present	Absent	Absent	Capio VÃ¥rdcentral Berga		Present	Present	Above or equals to 75	Absent	5	Present	Compliant		Absent
447588	48-447588-Jan 11, 2016 12:00:00 AM	CDS group	Present		Absent	Female		Absent	Absent	Absent	Capio VÃ¥rdcentral Berga		Absent	Present	Between 65-74	Absent	3	Present	Non compliant		Absent
452614	48-452614-Jan 11, 2016 12:00:00 AM	CDS group	Present		Absent	Male		Present	Present	Absent	Capio VÃ¥rdcentral Berga		Absent	Present	Between 65-74	Present	4	Present	Compliant		Absent	Absent
45262	48-45262-Jan 11, 2016 12:00:00 AM	CDS group	Absent		Absent	Female		Present	Absent	Absent	Capio VÃ¥rdcentral Berga		Absent	Present	Between 65-74	Present	3	Present	Compliant		Absent
457731	48-457731-Jan 11, 2016 12:00:00 AM	CDS group	Present		Absent	Male		Present	Present	Absent	Capio VÃ¥rdcentral Berga		Absent	Present	Between 65-74	Absent	4	Present	Compliant		Present
45810	48-45810-Jan 11, 2016 12:00:00 AM	CDS group	Present		Absent	Female		Present	Absent	Absent	Capio VÃ¥rdcentral Berga		Present	Present	Above or equals to 75	Present	7	Present	Compliant		Absent
46333	48-46333-Jan 11, 2016 12:00:00 AM	CDS group	Present		Absent	Male		Present	Present	Absent	Capio VÃ¥rdcentral Berga		Absent	Present	Between 65-74	Present	5	Present	Compliant		Present
463631	48-463631-Jan 11, 2016 12:00:00 AM	CDS group	Present		Absent	Female		Present	Absent	Absent	Capio VÃ¥rdcentral Berga		Absent	Present	Above or equals to 75	Absent	4	Present	Compliant		Absent
463876	48-463876-Jan 11, 2016 12:00:00 AM	CDS group	Present		Absent	Male		Present	Absent	Absent	Capio VÃ¥rdcentral Berga		Absent	Present	Between 65-74	Absent	2	Present	Compliant		Absent
473727	48-473727-Jan 11, 2016 12:00:00 AM	CDS group	Present		Absent	Female		Present	Present	Absent	Capio VÃ¥rdcentral Berga		Absent	Present	Between 65-74	Absent	4	Present	Compliant		Absent
47618	48-47618-Jan 11, 2016 12:00:00 AM	CDS group	Present		Absent	Male		Present	Absent	Absent	Capio VÃ¥rdcentral Berga		Absent	Present	Above or equals to 75	Present	4	Present	Compliant		Absent
479011	48-479011-Jan 11, 2016 12:00:00 AM	CDS group	Present		Absent	Male		Present	Present	Absent	Capio VÃ¥rdcentral Berga		Absent	Present	Above or equals to 75	Present	5	Present	Compliant		Absent
48480	48-48480-Jan 11, 2016 12:00:00 AM	CDS group	Present		Absent	Female		Absent	Absent	Absent	Capio VÃ¥rdcentral Berga		Absent	Present	Between 65-74	Absent	3	Present	Non compliant		Absent
485417	48-485417-Jan 11, 2016 12:00:00 AM	CDS group	Absent		Absent	Male		Absent	Present	Absent	Capio VÃ¥rdcentral Berga		Absent	Present	Under 65	Absent	1	Present	Non compliant		Absent
49221	48-49221-Jan 11, 2016 12:00:00 AM	CDS group	Present		Absent	Female		Present	Present	Absent	Capio VÃ¥rdcentral Berga		Present	Present	Above or equals to 75	Present	8	Present	Compliant		Absent
492894	48-492894-Jan 11, 2016 12:00:00 AM	CDS group	Present		Absent	Female		Present	Absent	Absent	Capio VÃ¥rdcentral Berga		Absent	Present	Above or equals to 75	Absent	4	Present	Compliant		Absent
495359	48-495359-Jan 11, 2016 12:00:00 AM	CDS group	Present		Absent	Female		Absent	Absent	Absent	Capio VÃ¥rdcentral Berga		Absent	Present	Above or equals to 75	Absent	5	Present	Non compliant		Present
500762	48-500762-Jan 11, 2016 12:00:00 AM	CDS group	Present		Absent	Male		Absent	Present	Absent	Capio VÃ¥rdcentral Berga		Absent	Present	Above or equals to 75	Present	6	Present	Non compliant		Present
511946	48-511946-Jan 11, 2016 12:00:00 AM	CDS group	Absent		Absent	Male		Present	Absent	Absent	Capio VÃ¥rdcentral Berga		Absent	Present	Between 65-74	Absent	1	Present	Compliant		Absent
51538	48-51538-Jan 11, 2016 12:00:00 AM	CDS group	Present		Absent	Female		Present	Present	Absent	Capio VÃ¥rdcentral Berga		Absent	Present	Above or equals to 75	Present	7	Present	Compliant		Present
516930	48-516930-Jan 11, 2016 12:00:00 AM	CDS group	Present		Absent	Male		Present	Absent	Absent	Capio VÃ¥rdcentral Berga		Absent	Present	Between 65-74	Absent	3	Present	Compliant		Present
52146	48-52146-Jan 11, 2016 12:00:00 AM	CDS group	Present		Absent	Female		Present	Absent	Absent	Capio VÃ¥rdcentral Berga		Absent	Present	Above or equals to 75	Absent	4	Present	Compliant		Absent
523236	48-523236-Jan 11, 2016 12:00:00 AM	CDS group	Present		Absent	Male		Absent	Present	Absent	Capio VÃ¥rdcentral Berga		Absent	Present	Above or equals to 75	Present	5	Present	Non compliant		Absent
525090	48-525090-Jan 11, 2016 12:00:00 AM	CDS group	Present		Absent	Male		Present	Absent	Absent	Capio VÃ¥rdcentral Berga		Absent	Present	Between 65-74	Absent	2	Present	Compliant		Absent
526578	48-526578-Jan 11, 2016 12:00:00 AM	CDS group	Present		Absent	Male		Absent	Present	Absent	Capio VÃ¥rdcentral Berga		Absent	Present	Above or equals to 75	Present	6	Present	Non compliant		Present
52853	48-52853-Jan 11, 2016 12:00:00 AM	CDS group	Absent		Absent	Female		Absent	Absent	Absent	Capio VÃ¥rdcentral Berga		Absent	Present	Under 65	Present	2	Present	Non compliant		Absent
536225	48-536225-Jan 11, 2016 12:00:00 AM	CDS group	Present		Absent	Female		Absent	Present	Absent	Capio VÃ¥rdcentral Berga		Absent	Present	Above or equals to 75	Present	7	Present	Non compliant		Present
536353	48-536353-Jan 11, 2016 12:00:00 AM	CDS group	Present		Absent	Female		Absent	Absent	Absent	Capio VÃ¥rdcentral Berga		Absent	Present	Between 65-74	Absent	3	Present	Non compliant		Absent
539073	48-539073-Jan 11, 2016 12:00:00 AM	CDS group	Absent		Absent	Male		Absent	Absent	Absent	Capio VÃ¥rdcentral Berga		Absent	Present	Above or equals to 75	Absent	2	Present	Non compliant		Absent
54387	48-54387-Jan 11, 2016 12:00:00 AM	CDS group	Absent		Absent	Female		Present	Present	Absent	Capio VÃ¥rdcentral Berga		Absent	Present	Above or equals to 75	Present	5	Present	Compliant		Absent
543977	48-543977-Jan 11, 2016 12:00:00 AM	CDS group	Present		Absent	Female		Present	Present	Absent	Capio VÃ¥rdcentral Berga		Present	Present	Between 65-74	Absent	6	Present	Compliant		Absent
547993	48-547993-Jan 11, 2016 12:00:00 AM	CDS group	Present		Absent	Male		Present	Absent	Absent	Capio VÃ¥rdcentral Berga		Absent	Present	Between 65-74	Absent	2	Present	Compliant		Absent
558205	48-558205-Jan 11, 2016 12:00:00 AM	CDS group	Present		Absent	Male		Absent	Present	Absent	Capio VÃ¥rdcentral Berga		Absent	Present	Above or equals to 75	Absent	4	Present	Non compliant		Absent
559266	48-559266-Jan 11, 2016 12:00:00 AM	CDS group	Present		Absent	Male		Present	Present	Absent	Capio VÃ¥rdcentral Berga		Absent	Present	Above or equals to 75	Present	6	Present	Compliant		Present
560910	48-560910-Jan 11, 2016 12:00:00 AM	CDS group	Present		Absent	Male		Present	Absent	Absent	Capio VÃ¥rdcentral Berga		Absent	Present	Above or equals to 75	Absent	3	Present	Compliant		Absent
561353	48-561353-Jan 11, 2016 12:00:00 AM	CDS group	Present		Absent	Male		Present	Absent	Absent	Capio VÃ¥rdcentral Berga		Absent	Present	Above or equals to 75	Absent	3	Present	Compliant		Absent
561474	48-561474-Jan 11, 2016 12:00:00 AM	CDS group	Present		Absent	Male		Present	Absent	Absent	Capio VÃ¥rdcentral Berga		Absent	Present	Above or equals to 75	Absent	3	Present	Compliant		Absent
561611	48-561611-Jan 11, 2016 12:00:00 AM	CDS group	Present		Absent	Female		Present	Absent	Absent	Capio VÃ¥rdcentral Berga		Absent	Present	Above or equals to 75	Absent	4	Present	Compliant		Absent
561999	48-561999-Jan 11, 2016 12:00:00 AM	CDS group	Present		Absent	Male		Present	Present	Absent	Capio VÃ¥rdcentral Berga		Absent	Present	Above or equals to 75	Present	6	Present	Compliant		Present
562897	48-562897-Jan 11, 2016 12:00:00 AM	CDS group	Present		Absent	Male		Absent	Absent	Absent	Capio VÃ¥rdcentral Berga		Absent	Present	Between 65-74	Absent	2	Present	Non compliant		Absent
566791	48-566791-Jan 11, 2016 12:00:00 AM	CDS group	Present		Absent	Female		Present	Absent	Absent	Capio VÃ¥rdcentral Berga		Absent	Present	Above or equals to 75	Present	5	Present	Compliant		Absent
566972	48-566972-Jan 11, 2016 12:00:00 AM	CDS group	Present		Absent	Female		Present	Absent	Absent	Capio VÃ¥rdcentral Berga		Absent	Present	Under 65	Absent	2	Present	Compliant		Absent
570926	48-570926-Jan 11, 2016 12:00:00 AM	CDS group	Absent		Absent	Female		Absent	Absent	Absent	Capio VÃ¥rdcentral Berga		Absent	Present	Above or equals to 75	Absent	3	Present	Non compliant		Absent
571619	48-571619-Jan 11, 2016 12:00:00 AM	CDS group	Present		Absent	Male		Present	Present	Absent	Capio VÃ¥rdcentral Berga		Absent	Present	Above or equals to 75	Present	5	Present	Compliant		Absent
578063	48-578063-Jan 11, 2016 12:00:00 AM	CDS group	Present		Absent	Female		Absent	Absent	Absent	Capio VÃ¥rdcentral Berga		Absent	Present	Above or equals to 75	Absent	5	Present	Non compliant		Present
594780	48-594780-Jan 11, 2016 12:00:00 AM	CDS group	Absent		Absent	Male		Absent	Absent	Absent	Capio VÃ¥rdcentral Berga		Absent	Present	Between 65-74	Absent	1	Present	Non compliant		Absent
603242	48-603242-Jan 11, 2016 12:00:00 AM	CDS group	Present		Absent	Male		Absent	Present	Absent	Capio VÃ¥rdcentral Berga		Absent	Present	Above or equals to 75	Absent	4	Present	Non compliant		Absent
605144	48-605144-Jan 11, 2016 12:00:00 AM	CDS group	Present		Absent	Male		Present	Absent	Absent	Capio VÃ¥rdcentral Berga		Absent	Present	Above or equals to 75	Present	4	Present	Compliant		Absent
60693	48-60693-Jan 11, 2016 12:00:00 AM	CDS group	Present		Absent	Male		Present	Absent	Absent	Capio VÃ¥rdcentral Berga		Absent	Present	Between 65-74	Absent	3	Present	Compliant		Present
607561	48-607561-Jan 11, 2016 12:00:00 AM	CDS group	Present		Absent	Male		Absent	Absent	Absent	Capio VÃ¥rdcentral Berga		Absent	Present	Above or equals to 75	Present	5	Present	Non compliant		Present
608013	48-608013-Jan 11, 2016 12:00:00 AM	CDS group	Present		Absent	Female		Absent	Present	Absent	Capio VÃ¥rdcentral Berga		Present	Present	Above or equals to 75	Absent	7	Present	Non compliant		Absent
61681	48-61681-Jan 11, 2016 12:00:00 AM	CDS group	Present		Absent	Female		Present	Absent	Absent	Capio VÃ¥rdcentral Berga		Present	Present	Above or equals to 75	Present	7	Present	Compliant		Absent
618748	48-618748-Jan 11, 2016 12:00:00 AM	CDS group	Absent		Absent	Male		Absent	Absent	Absent	Capio VÃ¥rdcentral Berga		Present	Present	Between 65-74	Absent	3	Present	Non compliant		Absent
6188672	48-6188672-Jan 11, 2016 12:00:00 AM	CDS group	Present		Absent	Male		Present	Absent	Absent	Capio VÃ¥rdcentral Berga		Absent	Present	Between 65-74	Present	3	Present	Compliant		Absent
626800	48-626800-Jan 11, 2016 12:00:00 AM	CDS group	Present		Absent	Male		Present	Present	Absent	Capio VÃ¥rdcentral Berga		Absent	Present	Above or equals to 75	Absent	4	Present	Compliant		Absent
627130	48-627130-Jan 11, 2016 12:00:00 AM	CDS group	Present		Absent	Female		Absent	Absent	Absent	Capio VÃ¥rdcentral Berga		Absent	Present	Above or equals to 75	Present	5	Present	Non compliant		Absent
627686	48-627686-Jan 11, 2016 12:00:00 AM	CDS group	Present		Absent	Female		Absent	Absent	Absent	Capio VÃ¥rdcentral Berga		Absent	Present	Above or equals to 75	Present	5	Present	Non compliant		Absent
629875	48-629875-Jan 11, 2016 12:00:00 AM	CDS group	Absent		Absent	Female		Absent	Absent	Absent	Capio VÃ¥rdcentral Berga		Absent	Present	Above or equals to 75	Absent	3	Present	Non compliant		Absent
635035	48-635035-Jan 11, 2016 12:00:00 AM	CDS group	Present		Absent	Female		Present	Absent	Absent	Capio VÃ¥rdcentral Berga		Absent	Present	Above or equals to 75	Present	5	Present	Compliant		Absent
638579	48-638579-Jan 11, 2016 12:00:00 AM	CDS group	Present		Absent	Female		Present	Present	Absent	Capio VÃ¥rdcentral Berga		Absent	Present	Above or equals to 75	Absent	6	Present	Compliant		Present
640470	48-640470-Jan 11, 2016 12:00:00 AM	CDS group	Present		Absent	Female		Absent	Absent	Absent	Capio VÃ¥rdcentral Berga		Absent	Present	Above or equals to 75	Present	5	Present	Non compliant		Absent
643330	48-643330-Jan 11, 2016 12:00:00 AM	CDS group	Present		Absent	Male		Present	Present	Absent	Capio VÃ¥rdcentral Berga		Absent	Present	Between 65-74	Absent	3	Present	Compliant		Absent
647286	48-647286-Jan 11, 2016 12:00:00 AM	CDS group	Present		Absent	Male		Present	Absent	Absent	Capio VÃ¥rdcentral Berga		Absent	Present	Above or equals to 75	Absent	3	Present	Compliant		Absent
651525	48-651525-Jan 11, 2016 12:00:00 AM	CDS group	Absent		Absent	Female		Present	Present	Absent	Capio VÃ¥rdcentral Berga		Absent	Present	Above or equals to 75	Absent	4	Present	Compliant		Absent
653767	48-653767-Jan 11, 2016 12:00:00 AM	CDS group	Present		Absent	Male		Present	Present	Absent	Capio VÃ¥rdcentral Berga		Present	Present	Above or equals to 75	Absent	6	Present	Compliant		Absent
666778	48-666778-Jan 11, 2016 12:00:00 AM	CDS group	Present		Absent	Male		Absent	Present	Absent	Capio VÃ¥rdcentral Berga		Absent	Present	Between 65-74	Absent	4	Present	Non compliant		Present
66872	48-66872-Jan 11, 2016 12:00:00 AM	CDS group	Absent		Absent	Female		Present	Absent	Absent	Capio VÃ¥rdcentral Berga		Absent	Present	Above or equals to 75	Present	4	Present	Compliant		Absent
681361	48-681361-Jan 11, 2016 12:00:00 AM	CDS group	Present		Absent	Female		Present	Present	Absent	Capio VÃ¥rdcentral Berga		Absent	Present	Above or equals to 75	Present	7	Present	Compliant		Present
699170	48-699170-Jan 11, 2016 12:00:00 AM	CDS group	Present		Absent	Female		Absent	Absent	Absent	Capio VÃ¥rdcentral Berga		Absent	Present	Above or equals to 75	Absent	5	Present	Non compliant		Present
714230	48-714230-Jan 11, 2016 12:00:00 AM	CDS group	Present		Absent	Female		Present	Absent	Absent	Capio VÃ¥rdcentral Berga		Absent	Present	Above or equals to 75	Absent	4	Present	Compliant		Absent
731007	48-731007-Jan 11, 2016 12:00:00 AM	CDS group	Present		Absent	Male		Absent	Absent	Absent	Capio VÃ¥rdcentral Berga		Absent	Present	Above or equals to 75	Absent	3	Present	Non compliant		Absent
73828	48-73828-Jan 11, 2016 12:00:00 AM	CDS group	Present		Absent	Male		Present	Present	Absent	Capio VÃ¥rdcentral Berga		Absent	Present	Between 65-74	Absent	3	Present	Compliant		Absent
743857	48-743857-Jan 11, 2016 12:00:00 AM	CDS group	Present		Absent	Female		Present	Absent	Absent	Capio VÃ¥rdcentral Berga		Present	Present	Above or equals to 75	Present	8	Present	Compliant		Present
749120	48-749120-Jan 11, 2016 12:00:00 AM	CDS group	Present		Absent	Female		Present	Absent	Absent	Capio VÃ¥rdcentral Berga		Absent	Present	Above or equals to 75	Absent	4	Present	Compliant		Absent
75848	48-75848-Jan 11, 2016 12:00:00 AM	CDS group	Present		Absent	Male		Present	Present	Absent	Capio VÃ¥rdcentral Berga		Absent	Present	Above or equals to 75	Present	5	Present	Compliant		Absent
770845	48-770845-Jan 11, 2016 12:00:00 AM	CDS group	Absent		Absent	Male		Absent	Present	Absent	Capio VÃ¥rdcentral Berga		Absent	Present	Above or equals to 75	Absent	3	Present	Non compliant		Absent
770868	48-770868-Jan 11, 2016 12:00:00 AM	CDS group	Present		Absent	Female		Present	Present	Absent	Capio VÃ¥rdcentral Berga		Absent	Present	Above or equals to 75	Absent	5	Present	Compliant		Absent
775278	48-775278-Jan 11, 2016 12:00:00 AM	CDS group	Present		Absent	Female		Absent	Absent	Absent	Capio VÃ¥rdcentral Berga		Present	Present	Between 65-74	Absent	6	Present	Non compliant		Present
776974	48-776974-Jan 11, 2016 12:00:00 AM	CDS group	Present		Absent	Male		Present	Absent	Absent	Capio VÃ¥rdcentral Berga		Present	Present	Above or equals to 75	Present	7	Present	Compliant		Present
780720	48-780720-Jan 11, 2016 12:00:00 AM	CDS group	Present		Absent	Female		Absent	Absent	Absent	Capio VÃ¥rdcentral Berga		Absent	Present	Above or equals to 75	Absent	4	Present	Non compliant		Absent
786988	48-786988-Jan 11, 2016 12:00:00 AM	CDS group	Present		Absent	Male		Present	Present	Absent	Capio VÃ¥rdcentral Berga		Present	Present	Above or equals to 75	Absent	7	Present	Compliant		Present
78877	48-78877-Jan 11, 2016 12:00:00 AM	CDS group	Present		Absent	Female		Present	Absent	Absent	Capio VÃ¥rdcentral Berga		Absent	Present	Above or equals to 75	Present	5	Present	Compliant		Absent
796942	48-796942-Jan 11, 2016 12:00:00 AM	CDS group	Present		Absent	Female		Absent	Absent	Absent	Capio VÃ¥rdcentral Berga		Absent	Present	Between 65-74	Absent	3	Present	Non compliant		Absent
800269	48-800269-Jan 11, 2016 12:00:00 AM	CDS group	Present		Absent	Female		Present	Absent	Absent	Capio VÃ¥rdcentral Berga		Absent	Present	Above or equals to 75	Present	6	Present	Compliant		Present
806739	48-806739-Jan 11, 2016 12:00:00 AM	CDS group	Present		Absent	Female		Present	Absent	Absent	Capio VÃ¥rdcentral Berga		Absent	Present	Under 65	Absent	3	Present	Compliant		Present
809041	48-809041-Jan 11, 2016 12:00:00 AM	CDS group	Absent		Absent	Male		Absent	Present	Absent	Capio VÃ¥rdcentral Berga		Absent	Present	Above or equals to 75	Present	4	Present	Non compliant		Absent
809181	48-809181-Jan 11, 2016 12:00:00 AM	CDS group	Present		Absent	Female		Absent	Present	Absent	Capio VÃ¥rdcentral Berga		Absent	Present	Above or equals to 75	Present	7	Present	Non compliant		Present
81644	48-81644-Jan 11, 2016 12:00:00 AM	CDS group	Absent		Absent	Female		Present	Present	Absent	Capio VÃ¥rdcentral Berga		Absent	Present	Under 65	Present	3	Present	Compliant		Absent
81904	48-81904-Jan 11, 2016 12:00:00 AM	CDS group	Present		Absent	Female		Present	Absent	Absent	Capio VÃ¥rdcentral Berga		Absent	Present	Between 65-74	Absent	3	Present	Compliant		Absent
824123	48-824123-Jan 11, 2016 12:00:00 AM	CDS group	Present		Absent	Male		Absent	Present	Absent	Capio VÃ¥rdcentral Berga		Absent	Present	Above or equals to 75	Absent	4	Present	Non compliant		Absent
833972	48-833972-Jan 11, 2016 12:00:00 AM	CDS group	Present		Absent	Female		Present	Present	Absent	Capio VÃ¥rdcentral Berga		Absent	Present	Above or equals to 75	Present	6	Present	Compliant		Absent
844153	48-844153-Jan 11, 2016 12:00:00 AM	CDS group	Present		Absent	Male		Present	Absent	Absent	Capio VÃ¥rdcentral Berga		Present	Present	Above or equals to 75	Absent	5	Present	Compliant		Absent
844825	48-844825-Jan 11, 2016 12:00:00 AM	CDS group	Present		Absent	Male		Present	Absent	Absent	Capio VÃ¥rdcentral Berga		Absent	Present	Above or equals to 75	Absent	3	Present	Compliant		Absent
85018	48-85018-Jan 11, 2016 12:00:00 AM	CDS group	Present		Absent	Male		Present	Present	Absent	Capio VÃ¥rdcentral Berga		Absent	Present	Above or equals to 75	Absent	4	Present	Compliant		Absent
85416	48-85416-Jan 11, 2016 12:00:00 AM	CDS group	Present		Absent	Female		Absent	Absent	Absent	Capio VÃ¥rdcentral Berga		Absent	Present	Above or equals to 75	Absent	4	Present	Non compliant		Absent
856606	48-856606-Jan 11, 2016 12:00:00 AM	CDS group	Present		Absent	Female		Present	Absent	Absent	Capio VÃ¥rdcentral Berga		Absent	Present	Above or equals to 75	Present	5	Present	Compliant		Absent
882520	48-882520-Jan 11, 2016 12:00:00 AM	CDS group	Absent		Absent	Male		Absent	Absent	Absent	Capio VÃ¥rdcentral Berga		Absent	Present	Between 65-74	Absent	1	Present	Non compliant		Absent
896185	48-896185-Jan 11, 2016 12:00:00 AM	CDS group	Present		Absent	Female		Absent	Present	Absent	Capio VÃ¥rdcentral Berga		Absent	Present	Above or equals to 75	Absent	5	Present	Non compliant		Absent
901331	48-901331-Jan 11, 2016 12:00:00 AM	CDS group	Present		Absent	Male		Present	Absent	Absent	Capio VÃ¥rdcentral Berga		Absent	Present	Above or equals to 75	Present	4	Present	Compliant		Absent
909707	48-909707-Jan 11, 2016 12:00:00 AM	CDS group	Present		Absent	Male		Present	Absent	Absent	Capio VÃ¥rdcentral Berga		Absent	Present	Above or equals to 75	Absent	3	Present	Compliant		Absent
91052	48-91052-Jan 11, 2016 12:00:00 AM	CDS group	Present		Absent	Female		Present	Absent	Absent	Capio VÃ¥rdcentral Berga		Absent	Present	Between 65-74	Present	4	Present	Compliant		Absent
910669	48-910669-Jan 11, 2016 12:00:00 AM	CDS group	Absent		Absent	Female		Absent	Absent	Absent	Capio VÃ¥rdcentral Berga		Absent	Present	Above or equals to 75	Absent	3	Present	Non compliant		Absent
941983	48-941983-Jan 11, 2016 12:00:00 AM	CDS group	Present		Absent	Female		Absent	Absent	Absent	Capio VÃ¥rdcentral Berga		Present	Present	Above or equals to 75	Absent	6	Present	Non compliant		Absent
943377	48-943377-Jan 11, 2016 12:00:00 AM	CDS group	Present		Absent	Female		Present	Absent	Absent	Capio VÃ¥rdcentral Berga		Absent	Present	Above or equals to 75	Absent	4	Present	Compliant		Absent
964084	48-964084-Jan 11, 2016 12:00:00 AM	CDS group	Present		Absent	Male		Present	Absent	Absent	Capio VÃ¥rdcentral Berga		Absent	Present	Above or equals to 75	Absent	3	Present	Compliant		Absent
982822	48-982822-Jan 11, 2016 12:00:00 AM	CDS group	Present		Absent	Male		Present	Absent	Absent	Capio VÃ¥rdcentral Berga		Absent	Present	Above or equals to 75	Absent	3	Present	Compliant		Absent
98696	48-98696-Jan 11, 2016 12:00:00 AM	CDS group	Absent		Absent	Male		Absent	Absent	Absent	Capio VÃ¥rdcentral Berga		Absent	Present	Above or equals to 75	Absent	2	Present	Non compliant		Absent
99007	48-99007-Jan 11, 2016 12:00:00 AM	CDS group	Present		Absent	Male		Present	Present	Absent	Capio VÃ¥rdcentral Berga		Absent	Present	Above or equals to 75	Present	6	Present	Compliant		Present
995219	48-995219-Jan 11, 2016 12:00:00 AM	CDS group	Absent		Absent	Male		Present	Absent	Absent	Capio VÃ¥rdcentral Berga		Absent	Present	Between 65-74	Absent	1	Present	Compliant		Absent
1046406	48-1046406-Jan 11, 2016 12:00:00 AM	CDS group	Absent		Absent	Male		Absent	Absent	Absent	Capio VÃ¥rdcentral Berga		Absent	Present	Under 65	Absent	0	Absent	Compliant		Absent
1081343	48-1081343-Jan 11, 2016 12:00:00 AM	CDS group	Absent		Absent	Male		Absent	Absent	Absent	Capio VÃ¥rdcentral Berga		Absent	Present	Under 65	Absent	0	Absent	Compliant		Absent
1112682	48-1112682-Jan 11, 2016 12:00:00 AM	CDS group	Absent		Absent	Male		Absent	Absent	Absent	Capio VÃ¥rdcentral Berga		Absent	Present	Under 65	Absent	0	Absent	Compliant		Absent
121296	48-121296-Jan 11, 2016 12:00:00 AM	CDS group	Absent		Absent	Male		Absent	Absent	Absent	Capio VÃ¥rdcentral Berga		Absent	Present	Under 65	Absent	0	Absent	Compliant		Absent
1287683	48-1287683-Jan 11, 2016 12:00:00 AM	CDS group	Absent		Absent	Female		Present	Absent	Absent	Capio VÃ¥rdcentral Berga		Absent	Present	Under 65	Absent	1	Absent	Compliant		Absent
1316084	48-1316084-Jan 11, 2016 12:00:00 AM	CDS group	Absent		Absent	Male		Absent	Absent	Absent	Capio VÃ¥rdcentral Berga		Absent	Present	Under 65	Absent	0	Absent	Compliant		Absent
1615802	48-1615802-Jan 11, 2016 12:00:00 AM	CDS group	Absent		Absent	Male		Absent	Absent	Absent	Capio VÃ¥rdcentral Berga		Absent	Present	Under 65	Absent	0	Absent	Compliant		Absent
229087	48-229087-Jan 11, 2016 12:00:00 AM	CDS group	Absent		Absent	Male		Absent	Absent	Absent	Capio VÃ¥rdcentral Berga		Absent	Present	Under 65	Absent	0	Absent	Compliant		Absent
245015	48-245015-Jan 11, 2016 12:00:00 AM	CDS group	Absent		Absent	Male		Absent	Absent	Absent	Capio VÃ¥rdcentral Berga		Absent	Present	Under 65	Absent	0	Absent	Compliant		Absent
248730	48-248730-Jan 11, 2016 12:00:00 AM	CDS group	Absent		Absent	Male		Absent	Absent	Absent	Capio VÃ¥rdcentral Berga		Absent	Present	Under 65	Absent	0	Absent	Compliant		Absent
2498328	48-2498328-Jan 11, 2016 12:00:00 AM	CDS group	Absent		Absent	Female		Absent	Absent	Absent	Capio VÃ¥rdcentral Berga		Absent	Present	Under 65	Absent	1	Absent	Compliant		Absent
2805981	48-2805981-Jan 11, 2016 12:00:00 AM	CDS group	Absent		Absent	Female		Present	Absent	Absent	Capio VÃ¥rdcentral Berga		Absent	Present	Under 65	Absent	1	Absent	Compliant		Absent
291199	48-291199-Jan 11, 2016 12:00:00 AM	CDS group	Absent		Absent	Male		Absent	Absent	Absent	Capio VÃ¥rdcentral Berga		Absent	Present	Under 65	Absent	0	Absent	Compliant		Absent
294415	48-294415-Jan 11, 2016 12:00:00 AM	CDS group	Absent		Absent	Male		Present	Absent	Absent	Capio VÃ¥rdcentral Berga		Absent	Present	Under 65	Absent	0	Absent	Compliant		Absent
485895	48-485895-Jan 11, 2016 12:00:00 AM	CDS group	Absent		Absent	Male		Absent	Absent	Absent	Capio VÃ¥rdcentral Berga		Absent	Present	Under 65	Absent	0	Absent	Compliant		Absent
879142	48-879142-Jan 11, 2016 12:00:00 AM	CDS group	Absent		Absent	Male		Present	Absent	Absent	Capio VÃ¥rdcentral Berga		Absent	Present	Under 65	Absent	0	Absent	Compliant		Absent
64509	48-64509-Jan 11, 2016 12:00:00 AM	Control group	Present	Present	Present	Male	Present	Present	Present	Absent	CityhÃ¤lsan Centrum	Compliant	Absent	Present	Above or equals to 75	Present	5	Present	Compliant	Compliant	Absent
66655	48-66655-Jan 11, 2016 12:00:00 AM	Control group	Present	Present	Present	Male	Present	Present	Absent	Absent	CityhÃ¤lsan Centrum	Compliant	Absent	Present	Between 65-74	Present	3	Present	Compliant	Compliant	Absent
100061	48-100061-Jan 11, 2016 12:00:00 AM	Control group	Present		Absent	Female		Present	Absent	Absent	CityhÃ¤lsan Centrum		Present	Present	Above or equals to 75	Present	7	Present	Compliant		Absent
1022009	48-1022009-Jan 11, 2016 12:00:00 AM	Control group	Present		Absent	Female		Present	Present	Absent	CityhÃ¤lsan Centrum		Absent	Present	Above or equals to 75	Present	6	Present	Compliant		Absent
1027544	48-1027544-Jan 11, 2016 12:00:00 AM	Control group	Present		Absent	Male		Present	Absent	Absent	CityhÃ¤lsan Centrum		Absent	Present	Between 65-74	Present	3	Present	Compliant		Absent
103645	48-103645-Jan 11, 2016 12:00:00 AM	Control group	Absent		Absent	Male		Present	Present	Absent	CityhÃ¤lsan Centrum		Absent	Present	Above or equals to 75	Absent	3	Present	Compliant		Absent	Absent
1042317	48-1042317-Jan 11, 2016 12:00:00 AM	Control group	Present		Absent	Female		Present	Absent	Absent	CityhÃ¤lsan Centrum		Present	Present	Above or equals to 75	Absent	6	Present	Compliant		Absent
105013	48-105013-Jan 11, 2016 12:00:00 AM	Control group	Present		Absent	Male		Present	Present	Absent	CityhÃ¤lsan Centrum		Absent	Present	Between 65-74	Present	4	Present	Compliant		Absent
105205	48-105205-Jan 11, 2016 12:00:00 AM	Control group	Present		Absent	Male		Present	Absent	Absent	CityhÃ¤lsan Centrum		Absent	Present	Above or equals to 75	Absent	3	Present	Compliant		Absent
1052458	48-1052458-Jan 11, 2016 12:00:00 AM	Control group	Present		Absent	Male		Absent	Present	Absent	CityhÃ¤lsan Centrum		Present	Present	Under 65	Absent	5	Present	Non compliant		Present
1054312	48-1054312-Jan 11, 2016 12:00:00 AM	Control group	Present		Absent	Male		Present	Absent	Absent	CityhÃ¤lsan Centrum		Absent	Present	Under 65	Absent	1	Present	Compliant		Absent
1062415	48-1062415-Jan 11, 2016 12:00:00 AM	Control group	Present		Absent	Male		Absent	Present	Absent	CityhÃ¤lsan Centrum		Absent	Present	Above or equals to 75	Absent	4	Present	Non compliant		Absent
1065806	48-1065806-Jan 11, 2016 12:00:00 AM	Control group	Present		Absent	Male		Absent	Absent	Absent	CityhÃ¤lsan Centrum		Absent	Present	Between 65-74	Absent	2	Present	Non compliant		Absent
1067349	48-1067349-Jan 11, 2016 12:00:00 AM	Control group	Present		Absent	Female		Present	Absent	Absent	CityhÃ¤lsan Centrum		Present	Present	Above or equals to 75	Present	7	Present	Compliant		Absent
1111377	48-1111377-Jan 11, 2016 12:00:00 AM	Control group	Present		Absent	Female		Absent	Present	Absent	CityhÃ¤lsan Centrum		Present	Present	Above or equals to 75	Present	8	Present	Non compliant		Absent
1114510	48-1114510-Jan 11, 2016 12:00:00 AM	Control group	Absent		Absent	Male		Present	Absent	Absent	CityhÃ¤lsan Centrum		Absent	Present	Above or equals to 75	Absent	3	Present	Compliant		Present
1126231	48-1126231-Jan 11, 2016 12:00:00 AM	Control group	Present		Absent	Male		Present	Absent	Absent	CityhÃ¤lsan Centrum		Absent	Present	Above or equals to 75	Absent	3	Present	Compliant		Absent
113162	48-113162-Jan 11, 2016 12:00:00 AM	Control group	Present		Absent	Male		Present	Present	Absent	CityhÃ¤lsan Centrum		Absent	Present	Above or equals to 75	Present	5	Present	Compliant		Absent
1136970	48-1136970-Jan 11, 2016 12:00:00 AM	Control group	Present		Absent	Male		Present	Present	Absent	CityhÃ¤lsan Centrum		Absent	Present	Between 65-74	Absent	3	Present	Compliant		Absent
1158380	48-1158380-Jan 11, 2016 12:00:00 AM	Control group	Present		Absent	Male		Present	Absent	Absent	CityhÃ¤lsan Centrum		Absent	Present	Under 65	Absent	1	Present	Compliant		Absent
1159934	48-1159934-Jan 11, 2016 12:00:00 AM	Control group	Absent		Absent	Male		Present	Absent	Absent	CityhÃ¤lsan Centrum		Absent	Present	Above or equals to 75	Absent	2	Present	Compliant		Absent
116760	48-116760-Jan 11, 2016 12:00:00 AM	Control group	Present		Absent	Female		Present	Present	Absent	CityhÃ¤lsan Centrum		Absent	Present	Above or equals to 75	Present	6	Present	Compliant		Absent
1167627	48-1167627-Jan 11, 2016 12:00:00 AM	Control group	Present		Absent	Male		Present	Absent	Absent	CityhÃ¤lsan Centrum		Absent	Present	Under 65	Absent	1	Present	Compliant		Absent
117235	48-117235-Jan 11, 2016 12:00:00 AM	Control group	Absent		Absent	Male		Absent	Absent	Absent	CityhÃ¤lsan Centrum		Present	Present	Under 65	Present	3	Present	Non compliant		Absent
1181865	48-1181865-Jan 11, 2016 12:00:00 AM	Control group	Absent		Absent	Male		Present	Absent	Absent	CityhÃ¤lsan Centrum		Absent	Present	Under 65	Present	1	Present	Compliant		Absent
1204343	48-1204343-Jan 11, 2016 12:00:00 AM	Control group	Present		Absent	Female		Present	Absent	Absent	CityhÃ¤lsan Centrum		Absent	Present	Above or equals to 75	Absent	5	Present	Compliant		Present
1206508	48-1206508-Jan 11, 2016 12:00:00 AM	Control group	Present		Absent	Male		Present	Present	Absent	CityhÃ¤lsan Centrum		Present	Present	Above or equals to 75	Absent	6	Present	Compliant		Absent
1209882	48-1209882-Jan 11, 2016 12:00:00 AM	Control group	Present		Absent	Male		Absent	Absent	Absent	CityhÃ¤lsan Centrum		Absent	Present	Between 65-74	Present	3	Present	Non compliant		Absent
121251	48-121251-Jan 11, 2016 12:00:00 AM	Control group	Present		Absent	Female		Present	Absent	Absent	CityhÃ¤lsan Centrum		Absent	Present	Above or equals to 75	Present	5	Present	Compliant		Absent
121383	48-121383-Jan 11, 2016 12:00:00 AM	Control group	Present		Absent	Female		Present	Absent	Absent	CityhÃ¤lsan Centrum		Absent	Present	Above or equals to 75	Present	6	Present	Compliant		Present
121836	48-121836-Jan 11, 2016 12:00:00 AM	Control group	Present		Absent	Female		Present	Present	Absent	CityhÃ¤lsan Centrum		Absent	Present	Between 65-74	Absent	4	Present	Compliant		Absent
122012	48-122012-Jan 11, 2016 12:00:00 AM	Control group	Present		Absent	Male		Present	Absent	Absent	CityhÃ¤lsan Centrum		Absent	Present	Above or equals to 75	Present	4	Present	Compliant		Absent
1226002	48-1226002-Jan 11, 2016 12:00:00 AM	Control group	Absent		Absent	Female		Absent	Absent	Absent	CityhÃ¤lsan Centrum		Absent	Present	Between 65-74	Absent	2	Present	Non compliant		Absent
1253522	48-1253522-Jan 11, 2016 12:00:00 AM	Control group	Present		Absent	Male		Absent	Absent	Absent	CityhÃ¤lsan Centrum		Absent	Present	Above or equals to 75	Absent	3	Present	Non compliant		Absent
125511	48-125511-Jan 11, 2016 12:00:00 AM	Control group	Present		Absent	Female		Present	Present	Absent	CityhÃ¤lsan Centrum		Absent	Present	Between 65-74	Present	6	Present	Compliant		Present
1256174	48-1256174-Jan 11, 2016 12:00:00 AM	Control group	Absent		Absent	Female		Present	Absent	Absent	CityhÃ¤lsan Centrum		Absent	Present	Between 65-74	Absent	2	Present	Compliant		Absent
126398	48-126398-Jan 11, 2016 12:00:00 AM	Control group	Present		Absent	Male		Absent	Absent	Absent	CityhÃ¤lsan Centrum		Absent	Present	Between 65-74	Present	4	Present	Non compliant		Present
1289666	48-1289666-Jan 11, 2016 12:00:00 AM	Control group	Present		Absent	Male		Present	Present	Absent	CityhÃ¤lsan Centrum		Absent	Present	Under 65	Present	3	Present	Compliant		Absent
130934	48-130934-Jan 11, 2016 12:00:00 AM	Control group	Present		Absent	Female		Present	Present	Absent	CityhÃ¤lsan Centrum		Absent	Present	Between 65-74	Present	5	Present	Compliant		Absent
1315906	48-1315906-Jan 11, 2016 12:00:00 AM	Control group	Present		Absent	Female		Present	Absent	Absent	CityhÃ¤lsan Centrum		Absent	Present	Above or equals to 75	Absent	5	Present	Compliant		Present
132528	48-132528-Jan 11, 2016 12:00:00 AM	Control group	Absent		Absent	Female		Present	Absent	Absent	CityhÃ¤lsan Centrum		Absent	Present	Above or equals to 75	Present	4	Present	Compliant		Absent
132682	48-132682-Jan 11, 2016 12:00:00 AM	Control group	Present		Absent	Female		Absent	Present	Absent	CityhÃ¤lsan Centrum		Absent	Present	Above or equals to 75	Absent	5	Present	Non compliant		Absent
132903	48-132903-Jan 11, 2016 12:00:00 AM	Control group	Absent		Absent	Male		Absent	Present	Absent	CityhÃ¤lsan Centrum		Absent	Present	Above or equals to 75	Present	4	Present	Non compliant		Absent
1329860	48-1329860-Jan 11, 2016 12:00:00 AM	Control group	Present		Absent	Female		Present	Absent	Absent	CityhÃ¤lsan Centrum		Absent	Present	Above or equals to 75	Absent	5	Present	Compliant		Present
133240	48-133240-Jan 11, 2016 12:00:00 AM	Control group	Present		Absent	Female		Present	Present	Absent	CityhÃ¤lsan Centrum		Absent	Present	Above or equals to 75	Present	6	Present	Compliant		Absent
133388	48-133388-Jan 11, 2016 12:00:00 AM	Control group	Present		Absent	Male		Present	Absent	Absent	CityhÃ¤lsan Centrum		Absent	Present	Between 65-74	Absent	2	Present	Compliant		Absent
133471	48-133471-Jan 11, 2016 12:00:00 AM	Control group	Present		Absent	Female		Present	Absent	Absent	CityhÃ¤lsan Centrum		Absent	Present	Above or equals to 75	Absent	4	Present	Compliant		Absent
133756	48-133756-Jan 11, 2016 12:00:00 AM	Control group	Present		Absent	Female		Present	Present	Absent	CityhÃ¤lsan Centrum		Present	Present	Above or equals to 75	Present	8	Present	Compliant		Absent
1349402	48-1349402-Jan 11, 2016 12:00:00 AM	Control group	Absent		Absent	Male		Absent	Present	Absent	CityhÃ¤lsan Centrum		Present	Present	Above or equals to 75	Present	6	Present	Non compliant		Absent
135361	48-135361-Jan 11, 2016 12:00:00 AM	Control group	Present		Absent	Female		Present	Absent	Absent	CityhÃ¤lsan Centrum		Absent	Present	Above or equals to 75	Present	6	Present	Compliant		Present
135442	48-135442-Jan 11, 2016 12:00:00 AM	Control group	Present		Absent	Female		Absent	Present	Absent	CityhÃ¤lsan Centrum		Absent	Present	Above or equals to 75	Present	6	Present	Non compliant		Absent
136083	48-136083-Jan 11, 2016 12:00:00 AM	Control group	Absent		Absent	Male		Absent	Absent	Absent	CityhÃ¤lsan Centrum		Absent	Present	Between 65-74	Absent	1	Present	Non compliant		Absent
1369186	48-1369186-Jan 11, 2016 12:00:00 AM	Control group	Present		Absent	Female		Absent	Present	Absent	CityhÃ¤lsan Centrum		Present	Present	Above or equals to 75	Present	8	Present	Non compliant		Absent
137130	48-137130-Jan 11, 2016 12:00:00 AM	Control group	Present		Absent	Male		Present	Absent	Absent	CityhÃ¤lsan Centrum		Absent	Present	Above or equals to 75	Absent	3	Present	Compliant		Absent
138485	48-138485-Jan 11, 2016 12:00:00 AM	Control group	Present		Absent	Male		Present	Present	Absent	CityhÃ¤lsan Centrum		Absent	Present	Above or equals to 75	Present	5	Present	Compliant		Absent
1411882	48-1411882-Jan 11, 2016 12:00:00 AM	Control group	Present		Absent	Female		Present	Present	Absent	CityhÃ¤lsan Centrum		Absent	Present	Above or equals to 75	Absent	5	Present	Compliant		Absent
142235	48-142235-Jan 11, 2016 12:00:00 AM	Control group	Present		Absent	Female		Present	Absent	Absent	CityhÃ¤lsan Centrum		Absent	Present	Above or equals to 75	Present	5	Present	Compliant		Absent
142355	48-142355-Jan 11, 2016 12:00:00 AM	Control group	Present		Absent	Male		Present	Absent	Absent	CityhÃ¤lsan Centrum		Absent	Present	Above or equals to 75	Absent	3	Present	Compliant		Absent
1433024	48-1433024-Jan 11, 2016 12:00:00 AM	Control group	Absent		Absent	Female		Absent	Present	Absent	CityhÃ¤lsan Centrum		Absent	Present	Under 65	Absent	2	Present	Non compliant		Absent
143315	48-143315-Jan 11, 2016 12:00:00 AM	Control group	Present		Absent	Male		Present	Absent	Absent	CityhÃ¤lsan Centrum		Present	Present	Above or equals to 75	Absent	5	Present	Compliant		Absent
1441693	48-1441693-Jan 11, 2016 12:00:00 AM	Control group	Present		Absent	Male		Present	Absent	Absent	CityhÃ¤lsan Centrum		Absent	Present	Above or equals to 75	Absent	3	Present	Compliant		Absent
144392	48-144392-Jan 11, 2016 12:00:00 AM	Control group	Present		Absent	Female		Present	Absent	Absent	CityhÃ¤lsan Centrum		Absent	Present	Above or equals to 75	Present	5	Present	Compliant		Absent
1447319	48-1447319-Jan 11, 2016 12:00:00 AM	Control group	Present		Absent	Female		Present	Present	Absent	CityhÃ¤lsan Centrum		Present	Present	Under 65	Present	6	Present	Compliant		Absent
145566	48-145566-Jan 11, 2016 12:00:00 AM	Control group	Present		Absent	Male		Absent	Absent	Absent	CityhÃ¤lsan Centrum		Absent	Present	Under 65	Absent	1	Present	Non compliant		Absent
146637	48-146637-Jan 11, 2016 12:00:00 AM	Control group	Absent		Absent	Female		Absent	Absent	Absent	CityhÃ¤lsan Centrum		Absent	Present	Above or equals to 75	Absent	3	Present	Non compliant		Absent
1480927	48-1480927-Jan 11, 2016 12:00:00 AM	Control group	Present		Absent	Male		Present	Absent	Absent	CityhÃ¤lsan Centrum		Absent	Present	Under 65	Present	2	Present	Compliant		Absent
1511416	48-1511416-Jan 11, 2016 12:00:00 AM	Control group	Absent		Absent	Male		Absent	Present	Absent	CityhÃ¤lsan Centrum		Absent	Present	Above or equals to 75	Absent	3	Present	Non compliant		Absent
151403	48-151403-Jan 11, 2016 12:00:00 AM	Control group	Present		Absent	Male		Absent	Absent	Absent	CityhÃ¤lsan Centrum		Absent	Present	Under 65	Absent	1	Present	Non compliant		Absent
154708	48-154708-Jan 11, 2016 12:00:00 AM	Control group	Present		Absent	Male		Absent	Present	Absent	CityhÃ¤lsan Centrum		Absent	Present	Above or equals to 75	Present	5	Present	Non compliant		Absent
155427	48-155427-Jan 11, 2016 12:00:00 AM	Control group	Present		Absent	Male		Absent	Absent	Absent	CityhÃ¤lsan Centrum		Absent	Present	Between 65-74	Absent	2	Present	Non compliant		Absent
1566247	48-1566247-Jan 11, 2016 12:00:00 AM	Control group	Present		Absent	Male		Present	Present	Absent	CityhÃ¤lsan Centrum		Present	Present	Between 65-74	Absent	5	Present	Compliant		Absent
1589006	48-1589006-Jan 11, 2016 12:00:00 AM	Control group	Absent		Absent	Female		Present	Absent	Absent	CityhÃ¤lsan Centrum		Present	Present	Between 65-74	Present	5	Present	Compliant		Absent
1625276	48-1625276-Jan 11, 2016 12:00:00 AM	Control group	Present		Absent	Male		Present	Present	Absent	CityhÃ¤lsan Centrum		Absent	Present	Above or equals to 75	Present	5	Present	Compliant		Absent	Absent
163030	48-163030-Jan 11, 2016 12:00:00 AM	Control group	Present		Absent	Female		Present	Present	Absent	CityhÃ¤lsan Centrum		Absent	Present	Between 65-74	Absent	4	Present	Compliant		Absent
1637517	48-1637517-Jan 11, 2016 12:00:00 AM	Control group	Present		Absent	Male		Present	Absent	Absent	CityhÃ¤lsan Centrum		Absent	Present	Under 65	Absent	1	Present	Compliant		Absent
1645331	48-1645331-Jan 11, 2016 12:00:00 AM	Control group	Present		Absent	Male		Present	Absent	Absent	CityhÃ¤lsan Centrum		Absent	Present	Between 65-74	Absent	2	Present	Compliant		Absent
1646149	48-1646149-Jan 11, 2016 12:00:00 AM	Control group	Present		Absent	Male		Present	Absent	Absent	CityhÃ¤lsan Centrum		Absent	Present	Between 65-74	Absent	3	Present	Compliant		Present
168165	48-168165-Jan 11, 2016 12:00:00 AM	Control group	Present		Absent	Female		Present	Absent	Absent	CityhÃ¤lsan Centrum		Absent	Present	Above or equals to 75	Absent	5	Present	Compliant		Present
170798	48-170798-Jan 11, 2016 12:00:00 AM	Control group	Present		Absent	Female		Absent	Present	Absent	CityhÃ¤lsan Centrum		Present	Present	Above or equals to 75	Absent	7	Present	Non compliant		Absent
171459	48-171459-Jan 11, 2016 12:00:00 AM	Control group	Present		Absent	Female		Absent	Absent	Absent	CityhÃ¤lsan Centrum		Absent	Present	Above or equals to 75	Absent	4	Present	Non compliant		Absent
172831	48-172831-Jan 11, 2016 12:00:00 AM	Control group	Present		Absent	Male		Present	Absent	Absent	CityhÃ¤lsan Centrum		Absent	Present	Above or equals to 75	Absent	3	Present	Compliant		Absent
175537	48-175537-Jan 11, 2016 12:00:00 AM	Control group	Present		Absent	Male		Present	Present	Absent	CityhÃ¤lsan Centrum		Absent	Present	Above or equals to 75	Absent	5	Present	Compliant		Present
1792126	48-1792126-Jan 11, 2016 12:00:00 AM	Control group	Absent		Absent	Male		Present	Present	Absent	CityhÃ¤lsan Centrum		Absent	Present	Between 65-74	Absent	2	Present	Compliant		Absent
1792548	48-1792548-Jan 11, 2016 12:00:00 AM	Control group	Present		Absent	Male		Present	Absent	Absent	CityhÃ¤lsan Centrum		Absent	Present	Between 65-74	Absent	2	Present	Compliant		Absent
1793049	48-1793049-Jan 11, 2016 12:00:00 AM	Control group	Present		Absent	Male		Present	Absent	Absent	CityhÃ¤lsan Centrum		Absent	Present	Under 65	Absent	1	Present	Compliant		Absent
181791	48-181791-Jan 11, 2016 12:00:00 AM	Control group	Present		Absent	Female		Absent	Present	Absent	CityhÃ¤lsan Centrum		Present	Present	Above or equals to 75	Present	8	Present	Non compliant		Absent
1830954	48-1830954-Jan 11, 2016 12:00:00 AM	Control group	Present		Absent	Male		Absent	Absent	Absent	CityhÃ¤lsan Centrum		Absent	Present	Under 65	Absent	1	Present	Non compliant		Absent
1844595	48-1844595-Jan 11, 2016 12:00:00 AM	Control group	Present		Absent	Male		Present	Absent	Absent	CityhÃ¤lsan Centrum		Present	Present	Under 65	Absent	3	Present	Compliant		Absent
184490	48-184490-Jan 11, 2016 12:00:00 AM	Control group	Present		Absent	Female		Present	Absent	Absent	CityhÃ¤lsan Centrum		Absent	Present	Above or equals to 75	Present	5	Present	Compliant		Absent
1867659	48-1867659-Jan 11, 2016 12:00:00 AM	Control group	Present		Absent	Male		Present	Absent	Absent	CityhÃ¤lsan Centrum		Absent	Present	Between 65-74	Absent	2	Present	Compliant		Absent
1886405	48-1886405-Jan 11, 2016 12:00:00 AM	Control group	Absent		Absent	Male		Present	Absent	Absent	CityhÃ¤lsan Centrum		Absent	Present	Between 65-74	Absent	2	Present	Compliant		Present
188757	48-188757-Jan 11, 2016 12:00:00 AM	Control group	Present		Absent	Male		Present	Absent	Absent	CityhÃ¤lsan Centrum		Absent	Present	Above or equals to 75	Absent	4	Present	Compliant		Present
189596	48-189596-Jan 11, 2016 12:00:00 AM	Control group	Present		Absent	Male		Absent	Absent	Absent	CityhÃ¤lsan Centrum		Present	Present	Above or equals to 75	Present	7	Present	Non compliant		Present
189683	48-189683-Jan 11, 2016 12:00:00 AM	Control group	Present		Absent	Female		Present	Absent	Absent	CityhÃ¤lsan Centrum		Absent	Present	Above or equals to 75	Present	6	Present	Compliant		Present
189701	48-189701-Jan 11, 2016 12:00:00 AM	Control group	Present		Absent	Male		Present	Absent	Absent	CityhÃ¤lsan Centrum		Absent	Present	Between 65-74	Absent	3	Present	Compliant		Present
193223	48-193223-Jan 11, 2016 12:00:00 AM	Control group	Present		Absent	Male		Present	Absent	Absent	CityhÃ¤lsan Centrum		Absent	Present	Above or equals to 75	Absent	4	Present	Compliant		Present
193769	48-193769-Jan 11, 2016 12:00:00 AM	Control group	Present		Absent	Female		Present	Present	Absent	CityhÃ¤lsan Centrum		Absent	Present	Between 65-74	Absent	4	Present	Compliant		Absent
197251	48-197251-Jan 11, 2016 12:00:00 AM	Control group	Present		Absent	Male		Absent	Absent	Absent	CityhÃ¤lsan Centrum		Absent	Present	Between 65-74	Present	4	Present	Non compliant		Present
197784	48-197784-Jan 11, 2016 12:00:00 AM	Control group	Present		Absent	Male		Present	Present	Absent	CityhÃ¤lsan Centrum		Absent	Present	Above or equals to 75	Present	5	Present	Compliant		Absent
1983925	48-1983925-Jan 11, 2016 12:00:00 AM	Control group	Present		Absent	Male		Absent	Present	Absent	CityhÃ¤lsan Centrum		Absent	Present	Under 65	Absent	2	Present	Non compliant		Absent
198818	48-198818-Jan 11, 2016 12:00:00 AM	Control group	Present		Absent	Female		Absent	Absent	Absent	CityhÃ¤lsan Centrum		Absent	Present	Above or equals to 75	Present	5	Present	Non compliant		Absent
201240	48-201240-Jan 11, 2016 12:00:00 AM	Control group	Present		Absent	Male		Present	Absent	Absent	CityhÃ¤lsan Centrum		Absent	Present	Above or equals to 75	Present	4	Present	Compliant		Absent
2024585	48-2024585-Jan 11, 2016 12:00:00 AM	Control group	Present		Absent	Male		Present	Present	Absent	CityhÃ¤lsan Centrum		Present	Present	Between 65-74	Present	7	Present	Compliant		Present
20395	48-20395-Jan 11, 2016 12:00:00 AM	Control group	Present		Absent	Female		Present	Present	Absent	CityhÃ¤lsan Centrum		Absent	Present	Above or equals to 75	Absent	6	Present	Compliant		Present
205940	48-205940-Jan 11, 2016 12:00:00 AM	Control group	Present		Absent	Female		Present	Absent	Absent	CityhÃ¤lsan Centrum		Absent	Present	Above or equals to 75	Absent	4	Present	Compliant		Absent
206151	48-206151-Jan 11, 2016 12:00:00 AM	Control group	Present		Absent	Female		Present	Present	Absent	CityhÃ¤lsan Centrum		Absent	Present	Above or equals to 75	Absent	5	Present	Compliant		Absent
20658	48-20658-Jan 11, 2016 12:00:00 AM	Control group	Present		Absent	Male		Present	Absent	Absent	CityhÃ¤lsan Centrum		Absent	Present	Above or equals to 75	Absent	4	Present	Compliant		Present
210556	48-210556-Jan 11, 2016 12:00:00 AM	Control group	Present		Absent	Female		Absent	Present	Absent	CityhÃ¤lsan Centrum		Absent	Present	Above or equals to 75	Present	6	Present	Non compliant		Absent
21255	48-21255-Jan 11, 2016 12:00:00 AM	Control group	Present		Absent	Female		Present	Absent	Absent	CityhÃ¤lsan Centrum		Absent	Present	Above or equals to 75	Absent	4	Present	Compliant		Absent
213466	48-213466-Jan 11, 2016 12:00:00 AM	Control group	Present		Absent	Female		Absent	Absent	Absent	CityhÃ¤lsan Centrum		Absent	Present	Above or equals to 75	Present	5	Present	Non compliant		Absent
21390	48-21390-Jan 11, 2016 12:00:00 AM	Control group	Present		Absent	Female		Absent	Present	Absent	CityhÃ¤lsan Centrum		Absent	Present	Above or equals to 75	Absent	5	Present	Non compliant		Absent
21484	48-21484-Jan 11, 2016 12:00:00 AM	Control group	Present		Absent	Female		Absent	Absent	Absent	CityhÃ¤lsan Centrum		Absent	Present	Above or equals to 75	Absent	4	Present	Non compliant		Absent
216187	48-216187-Jan 11, 2016 12:00:00 AM	Control group	Present		Absent	Female		Absent	Present	Absent	CityhÃ¤lsan Centrum		Absent	Present	Above or equals to 75	Present	6	Present	Non compliant		Absent
217359	48-217359-Jan 11, 2016 12:00:00 AM	Control group	Present		Absent	Male		Present	Absent	Absent	CityhÃ¤lsan Centrum		Present	Present	Between 65-74	Present	5	Present	Compliant		Absent
220312	48-220312-Jan 11, 2016 12:00:00 AM	Control group	Present		Absent	Male		Present	Present	Absent	CityhÃ¤lsan Centrum		Present	Present	Above or equals to 75	Absent	6	Present	Compliant		Absent
221921	48-221921-Jan 11, 2016 12:00:00 AM	Control group	Present		Absent	Female		Absent	Present	Absent	CityhÃ¤lsan Centrum		Present	Present	Above or equals to 75	Present	8	Present	Non compliant		Absent
228637	48-228637-Jan 11, 2016 12:00:00 AM	Control group	Present		Absent	Female		Absent	Absent	Absent	CityhÃ¤lsan Centrum		Absent	Present	Above or equals to 75	Present	6	Present	Non compliant		Present
229151	48-229151-Jan 11, 2016 12:00:00 AM	Control group	Present		Absent	Male		Present	Present	Absent	CityhÃ¤lsan Centrum		Absent	Present	Between 65-74	Absent	3	Present	Compliant		Absent
232732	48-232732-Jan 11, 2016 12:00:00 AM	Control group	Present		Absent	Female		Absent	Present	Absent	CityhÃ¤lsan Centrum		Absent	Present	Above or equals to 75	Absent	5	Present	Non compliant		Absent
236553	48-236553-Jan 11, 2016 12:00:00 AM	Control group	Present		Absent	Female		Present	Absent	Absent	CityhÃ¤lsan Centrum		Absent	Present	Above or equals to 75	Present	6	Present	Compliant		Present
23856	48-23856-Jan 11, 2016 12:00:00 AM	Control group	Present		Absent	Female		Present	Present	Absent	CityhÃ¤lsan Centrum		Absent	Present	Above or equals to 75	Absent	6	Present	Compliant		Present
23873	48-23873-Jan 11, 2016 12:00:00 AM	Control group	Present		Absent	Female		Present	Absent	Absent	CityhÃ¤lsan Centrum		Absent	Present	Between 65-74	Present	4	Present	Compliant		Absent
24264	48-24264-Jan 11, 2016 12:00:00 AM	Control group	Present		Absent	Male		Present	Absent	Absent	CityhÃ¤lsan Centrum		Absent	Present	Above or equals to 75	Present	4	Present	Compliant		Absent
24563	48-24563-Jan 11, 2016 12:00:00 AM	Control group	Present		Absent	Male		Absent	Present	Absent	CityhÃ¤lsan Centrum		Present	Present	Above or equals to 75	Present	7	Present	Non compliant		Absent
248844	48-248844-Jan 11, 2016 12:00:00 AM	Control group	Present		Absent	Female		Absent	Present	Absent	CityhÃ¤lsan Centrum		Absent	Present	Above or equals to 75	Present	6	Present	Non compliant		Absent
249466	48-249466-Jan 11, 2016 12:00:00 AM	Control group	Present		Absent	Female		Absent	Absent	Absent	CityhÃ¤lsan Centrum		Absent	Present	Above or equals to 75	Present	6	Present	Non compliant		Present
25099	48-25099-Jan 11, 2016 12:00:00 AM	Control group	Present		Absent	Male		Absent	Present	Absent	CityhÃ¤lsan Centrum		Absent	Present	Above or equals to 75	Present	5	Present	Non compliant		Absent
253718	48-253718-Jan 11, 2016 12:00:00 AM	Control group	Present		Absent	Female		Absent	Absent	Absent	CityhÃ¤lsan Centrum		Absent	Present	Under 65	Absent	2	Present	Non compliant		Absent
256984	48-256984-Jan 11, 2016 12:00:00 AM	Control group	Absent		Absent	Male		Present	Absent	Absent	CityhÃ¤lsan Centrum		Present	Present	Under 65	Absent	2	Present	Compliant		Absent
25733	48-25733-Jan 11, 2016 12:00:00 AM	Control group	Absent		Absent	Male		Present	Absent	Absent	CityhÃ¤lsan Centrum		Absent	Present	Under 65	Present	1	Present	Compliant		Absent
26347	48-26347-Jan 11, 2016 12:00:00 AM	Control group	Present		Absent	Male		Present	Present	Absent	CityhÃ¤lsan Centrum		Present	Present	Above or equals to 75	Present	7	Present	Compliant		Absent
264696	48-264696-Jan 11, 2016 12:00:00 AM	Control group	Present		Absent	Male		Absent	Present	Absent	CityhÃ¤lsan Centrum		Absent	Present	Under 65	Present	3	Present	Non compliant		Absent
265337	48-265337-Jan 11, 2016 12:00:00 AM	Control group	Present		Absent	Male		Present	Present	Absent	CityhÃ¤lsan Centrum		Absent	Present	Above or equals to 75	Present	6	Present	Compliant		Present
265472	48-265472-Jan 11, 2016 12:00:00 AM	Control group	Present		Absent	Male		Present	Absent	Absent	CityhÃ¤lsan Centrum		Absent	Present	Under 65	Absent	2	Present	Compliant		Present
2663128	48-2663128-Jan 11, 2016 12:00:00 AM	Control group	Absent		Absent	Female		Present	Absent	Absent	CityhÃ¤lsan Centrum		Absent	Present	Above or equals to 75	Absent	3	Present	Compliant		Absent
2686845	48-2686845-Jan 11, 2016 12:00:00 AM	Control group	Present		Absent	Male		Present	Absent	Absent	CityhÃ¤lsan Centrum		Absent	Present	Under 65	Absent	1	Present	Compliant		Absent
273132	48-273132-Jan 11, 2016 12:00:00 AM	Control group	Present		Absent	Female		Present	Present	Absent	CityhÃ¤lsan Centrum		Absent	Present	Above or equals to 75	Absent	6	Present	Compliant		Present
274108	48-274108-Jan 11, 2016 12:00:00 AM	Control group	Absent		Absent	Female		Absent	Absent	Absent	CityhÃ¤lsan Centrum		Absent	Present	Between 65-74	Absent	2	Present	Non compliant		Absent
2774512	48-2774512-Jan 11, 2016 12:00:00 AM	Control group	Absent		Absent	Male		Absent	Absent	Absent	CityhÃ¤lsan Centrum		Absent	Present	Between 65-74	Absent	1	Present	Non compliant		Absent
278815	48-278815-Jan 11, 2016 12:00:00 AM	Control group	Present		Absent	Female		Absent	Absent	Absent	CityhÃ¤lsan Centrum		Present	Present	Above or equals to 75	Absent	6	Present	Non compliant		Absent
279087	48-279087-Jan 11, 2016 12:00:00 AM	Control group	Present		Absent	Male		Present	Absent	Absent	CityhÃ¤lsan Centrum		Present	Present	Between 65-74	Absent	4	Present	Compliant		Absent
279143	48-279143-Jan 11, 2016 12:00:00 AM	Control group	Present		Absent	Male		Present	Absent	Absent	CityhÃ¤lsan Centrum		Absent	Present	Under 65	Absent	1	Present	Compliant		Absent
280105	48-280105-Jan 11, 2016 12:00:00 AM	Control group	Present		Absent	Male		Present	Absent	Absent	CityhÃ¤lsan Centrum		Absent	Present	Between 65-74	Absent	2	Present	Compliant		Absent
280328	48-280328-Jan 11, 2016 12:00:00 AM	Control group	Present		Absent	Male		Present	Present	Absent	CityhÃ¤lsan Centrum		Absent	Present	Under 65	Absent	3	Present	Compliant		Present
283526	48-283526-Jan 11, 2016 12:00:00 AM	Control group	Present		Absent	Female		Absent	Present	Absent	CityhÃ¤lsan Centrum		Absent	Present	Above or equals to 75	Present	6	Present	Non compliant		Absent
289818	48-289818-Jan 11, 2016 12:00:00 AM	Control group	Present		Absent	Female		Present	Present	Absent	CityhÃ¤lsan Centrum		Present	Present	Above or equals to 75	Absent	7	Present	Compliant		Absent
2945156	48-2945156-Jan 11, 2016 12:00:00 AM	Control group	Absent		Absent	Male		Present	Absent	Absent	CityhÃ¤lsan Centrum		Absent	Present	Above or equals to 75	Present	3	Present	Compliant		Absent
2971424	48-2971424-Jan 11, 2016 12:00:00 AM	Control group	Present		Absent	Male		Present	Absent	Absent	CityhÃ¤lsan Centrum		Absent	Present	Above or equals to 75	Absent	3	Present	Compliant		Absent
298812	48-298812-Jan 11, 2016 12:00:00 AM	Control group	Present		Absent	Male		Present	Absent	Absent	CityhÃ¤lsan Centrum		Absent	Present	Above or equals to 75	Present	4	Present	Compliant		Absent
2998462	48-2998462-Jan 11, 2016 12:00:00 AM	Control group	Present		Absent	Male		Absent	Absent	Absent	CityhÃ¤lsan Centrum		Absent	Present	Above or equals to 75	Absent	3	Present	Non compliant		Absent
302810	48-302810-Jan 11, 2016 12:00:00 AM	Control group	Present		Absent	Female		Present	Absent	Absent	CityhÃ¤lsan Centrum		Absent	Present	Between 65-74	Absent	3	Present	Compliant		Absent
306821	48-306821-Jan 11, 2016 12:00:00 AM	Control group	Present		Absent	Female		Absent	Absent	Absent	CityhÃ¤lsan Centrum		Absent	Present	Above or equals to 75	Present	5	Present	Non compliant		Absent
307134	48-307134-Jan 11, 2016 12:00:00 AM	Control group	Absent		Absent	Female		Present	Absent	Absent	CityhÃ¤lsan Centrum		Absent	Present	Above or equals to 75	Absent	3	Present	Compliant		Absent
307535	48-307535-Jan 11, 2016 12:00:00 AM	Control group	Present		Absent	Male		Present	Absent	Absent	CityhÃ¤lsan Centrum		Absent	Present	Under 65	Absent	2	Present	Compliant		Present
309960	48-309960-Jan 11, 2016 12:00:00 AM	Control group	Present		Absent	Male		Present	Present	Absent	CityhÃ¤lsan Centrum		Present	Present	Between 65-74	Present	7	Present	Compliant		Present
3145662	48-3145662-Jan 11, 2016 12:00:00 AM	Control group	Present		Absent	Male		Absent	Absent	Absent	CityhÃ¤lsan Centrum		Absent	Present	Above or equals to 75	Present	4	Present	Non compliant		Absent
317535	48-317535-Jan 11, 2016 12:00:00 AM	Control group	Present		Absent	Female		Absent	Absent	Absent	CityhÃ¤lsan Centrum		Present	Present	Above or equals to 75	Present	7	Present	Non compliant		Absent
321266	48-321266-Jan 11, 2016 12:00:00 AM	Control group	Present		Absent	Male		Present	Present	Absent	CityhÃ¤lsan Centrum		Present	Present	Above or equals to 75	Present	8	Present	Compliant		Present
321301	48-321301-Jan 11, 2016 12:00:00 AM	Control group	Absent		Absent	Female		Absent	Absent	Absent	CityhÃ¤lsan Centrum		Absent	Present	Above or equals to 75	Absent	3	Present	Non compliant		Absent
331794	48-331794-Jan 11, 2016 12:00:00 AM	Control group	Present		Absent	Male		Present	Present	Absent	CityhÃ¤lsan Centrum		Absent	Present	Between 65-74	Present	5	Present	Compliant		Present
332913	48-332913-Jan 11, 2016 12:00:00 AM	Control group	Present		Absent	Male		Present	Absent	Absent	CityhÃ¤lsan Centrum		Absent	Present	Between 65-74	Absent	3	Present	Compliant		Present
3348381	48-3348381-Jan 11, 2016 12:00:00 AM	Control group	Present		Absent	Male		Absent	Absent	Absent	CityhÃ¤lsan Centrum		Present	Present	Under 65	Absent	4	Present	Non compliant		Present
337501	48-337501-Jan 11, 2016 12:00:00 AM	Control group	Present		Absent	Male		Present	Present	Absent	CityhÃ¤lsan Centrum		Absent	Present	Above or equals to 75	Absent	4	Present	Compliant		Absent
338008	48-338008-Jan 11, 2016 12:00:00 AM	Control group	Present		Absent	Male		Present	Absent	Absent	CityhÃ¤lsan Centrum		Absent	Present	Between 65-74	Present	4	Present	Compliant		Present
338819	48-338819-Jan 11, 2016 12:00:00 AM	Control group	Absent		Absent	Male		Present	Absent	Absent	CityhÃ¤lsan Centrum		Absent	Present	Under 65	Present	1	Present	Compliant		Absent
341631	48-341631-Jan 11, 2016 12:00:00 AM	Control group	Present		Absent	Female		Present	Absent	Absent	CityhÃ¤lsan Centrum		Absent	Present	Above or equals to 75	Present	6	Present	Compliant		Present
344077	48-344077-Jan 11, 2016 12:00:00 AM	Control group	Present		Absent	Female		Present	Absent	Absent	CityhÃ¤lsan Centrum		Present	Present	Above or equals to 75	Absent	6	Present	Compliant		Absent
345063	48-345063-Jan 11, 2016 12:00:00 AM	Control group	Present		Absent	Male		Present	Absent	Absent	CityhÃ¤lsan Centrum		Absent	Present	Above or equals to 75	Present	4	Present	Compliant		Absent
346336	48-346336-Jan 11, 2016 12:00:00 AM	Control group	Present		Absent	Female		Absent	Absent	Absent	CityhÃ¤lsan Centrum		Absent	Present	Above or equals to 75	Present	5	Present	Non compliant		Absent
348950	48-348950-Jan 11, 2016 12:00:00 AM	Control group	Present		Absent	Male		Present	Present	Absent	CityhÃ¤lsan Centrum		Absent	Present	Above or equals to 75	Absent	5	Present	Compliant		Present
351410	48-351410-Jan 11, 2016 12:00:00 AM	Control group	Present		Absent	Male		Absent	Present	Absent	CityhÃ¤lsan Centrum		Absent	Present	Above or equals to 75	Absent	5	Present	Non compliant		Present
351420	48-351420-Jan 11, 2016 12:00:00 AM	Control group	Absent		Absent	Male		Present	Absent	Absent	CityhÃ¤lsan Centrum		Absent	Present	Above or equals to 75	Absent	2	Present	Compliant		Absent
353142	48-353142-Jan 11, 2016 12:00:00 AM	Control group	Present		Absent	Male		Absent	Absent	Absent	CityhÃ¤lsan Centrum		Absent	Present	Between 65-74	Absent	2	Present	Non compliant		Absent
353592	48-353592-Jan 11, 2016 12:00:00 AM	Control group	Present		Absent	Male		Absent	Absent	Absent	CityhÃ¤lsan Centrum		Absent	Present	Under 65	Absent	1	Present	Non compliant		Absent
354783	48-354783-Jan 11, 2016 12:00:00 AM	Control group	Present		Absent	Female		Present	Absent	Absent	CityhÃ¤lsan Centrum		Present	Present	Above or equals to 75	Present	7	Present	Compliant		Absent
360660	48-360660-Jan 11, 2016 12:00:00 AM	Control group	Present		Absent	Female		Present	Absent	Absent	CityhÃ¤lsan Centrum		Present	Present	Above or equals to 75	Present	7	Present	Compliant		Absent
360784	48-360784-Jan 11, 2016 12:00:00 AM	Control group	Absent		Absent	Male		Absent	Present	Absent	CityhÃ¤lsan Centrum		Absent	Present	Under 65	Absent	2	Present	Non compliant		Present
361409	48-361409-Jan 11, 2016 12:00:00 AM	Control group	Absent		Absent	Female		Absent	Absent	Absent	CityhÃ¤lsan Centrum		Absent	Present	Between 65-74	Absent	2	Present	Non compliant		Absent
369459	48-369459-Jan 11, 2016 12:00:00 AM	Control group	Present		Absent	Male		Present	Absent	Absent	CityhÃ¤lsan Centrum		Present	Present	Between 65-74	Absent	5	Present	Compliant		Present
372929	48-372929-Jan 11, 2016 12:00:00 AM	Control group	Present		Absent	Male		Present	Absent	Absent	CityhÃ¤lsan Centrum		Absent	Present	Above or equals to 75	Absent	3	Present	Compliant		Absent
373091	48-373091-Jan 11, 2016 12:00:00 AM	Control group	Present		Absent	Female		Present	Absent	Absent	CityhÃ¤lsan Centrum		Absent	Present	Above or equals to 75	Absent	4	Present	Compliant		Absent
373517	48-373517-Jan 11, 2016 12:00:00 AM	Control group	Present		Absent	Female		Present	Absent	Absent	CityhÃ¤lsan Centrum		Absent	Present	Above or equals to 75	Absent	5	Present	Compliant		Present
37398	48-37398-Jan 11, 2016 12:00:00 AM	Control group	Present		Absent	Female		Absent	Present	Absent	CityhÃ¤lsan Centrum		Absent	Present	Above or equals to 75	Present	6	Present	Non compliant		Absent
374771	48-374771-Jan 11, 2016 12:00:00 AM	Control group	Present		Absent	Male		Absent	Present	Absent	CityhÃ¤lsan Centrum		Absent	Present	Above or equals to 75	Present	5	Present	Non compliant		Absent
[truncated: 12,415 more rows]

## Sheet: Strokebleedingduringstudy
Group	Strokeduringstudy	Bleedingduringstudy
[truncated: 14,017 more rows]

## Sheet: CDS baseline af during study
Patient_ID	Vårdcentral	Kön	I48_DiagnosDatum	Ålder_I48	ChadsVasc_I48	Age >= 75	Age 65-74	Age < 65	Female gender	Hypertention	Congestive heart failure	Diabetes Mellitus	Vascular disease	Chronic kidney disease	Stroke/TIA
[truncated: 955 more rows]

[truncated: 1 more sheets: Control baseline af during stud]
